# Supplementary material for: Transcription and splicing regulation in human umbilical vein endothelial cells under hypoxic stress conditions by exon array
Source: BMC Genomics. 2009 Mar 25;10:126. doi: 10.1186/1471-2164-10-126 (PMC2678155; doi:10.1186/1471-2164-10-126)
Supplement: Additional File 1 — List of upregulated and downregulated genes in hypoxia-treated HUVECs. Upregulated genes are listed in sheet 1, and downregulated genes are listed in sheet 2. [file 1471-2164-10-126-S1.xls]

## Sheet: Sheet 1 Up-regulated genes
Transcript ID	Up-regulated genes in hypoxia-treated HUVECs	samr d score
2394817	NM_014851 // KLHL21 // kelch-like 21 (Drosophila) // 1p36.31 // 9903	30.7793
2902707	NM_005345 // HSPA1A // heat shock 70kDa protein 1A // 6p21.3 // 3303	28.0758
2844479	NM_003900 // SQSTM1 // sequestosome 1 // 5q35 // 8878	23.4627
2902725	NM_005346 // HSPA1B // heat shock 70kDa protein 1B // 6p21.3 // 3304	23.2155
2399409	NM_020765 // ZUBR1 // zinc finger, UBR1 type 1 // 1p36.13 // 23352	22.5045
3035135	NM_182491 // ZFAND2A // zinc finger, AN1-type domain 2A // 7p22.3 // 90637	20.7805
3167994	NM_006285 // TESK1 // testis-specific kinase 1 // 9p13 // 7016	20.7398
3852783	NM_006145 // DNAJB1 // DnaJ (Hsp40) homolog, subfamily B, member 1 // 19p13.2 // 3337	18.491
3508330	NM_006644 // HSPH1 // heat shock 105kDa/110kDa protein 1 // 13q12.3 // 10808	14.4833
3712041	NM_018955 // UBB // ubiquitin B // 17p12-p11.2 // 7314	14.1372
2875555	NM_014423 // AFF4 // AF4/FMR2 family, member 4 // 5q31 // 27125	13.946
3019519	NM_001550 // IFRD1 // interferon-related developmental regulator 1 // 7q22-q31 // 3475	12.6634
3944129	NM_002133 // HMOX1 // heme oxygenase (decycling) 1 // 22q12|22q13.1 // 3162	12.0197
3552847	NM_001376 // DYNC1H1 // dynein, cytoplasmic 1, heavy chain 1 // 14q32.3-qter|14q32 // 1778	11.9385
3267314	NM_004281 // BAG3 // BCL2-associated athanogene 3 // 10q25.2-q26.2 // 9531	10.1722
3034027	NM_005494 // DNAJB6 // DnaJ (Hsp40) homolog, subfamily B, member 6 // 7q36.3 // 10049	10.1023
2841699	NM_030627 // CPEB4 // cytoplasmic polyadenylation element binding protein 4 // 5q21 // 80315	9.90453
3801411	NM_000271 // NPC1 // Niemann-Pick disease, type C1 // 18q11-q12 // 4864	9.61904
2358693	NM_006818 // MLLT11 // myeloid/lymphoid or mixed-lineage leukemia (trithorax homolog, Drosophila); translocated to, 11 // 1q21 // 10962	9.6076
2562867	NM_005667 // RNF103 // ring finger protein 103 // 2p11.2 // 7844	9.59363
3476741	NM_021009 // UBC // ubiquitin C // 12q24.3 // 7316	9.46736
3693533	NM_001896 // CSNK2A2 // casein kinase 2, alpha prime polypeptide // 16q21 // 1459	9.22489
2491336	NM_020122 // KCMF1 // potassium channel modulatory factor 1 // 2p11.2 // 56888	8.95423
3375648	NR_002202 // FTHL7 // ferritin, heavy polypeptide-like 7 // 13q12.11 // 2500	8.92807
3018652	NM_024814 // CBLL1 // Cas-Br-M (murine) ecotropic retroviral transforming sequence-like 1 // 7q22.3 // 79872	8.83923
2559449	NM_015470 // RAB11FIP5 // RAB11 family interacting protein 5 (class I) // 2p13-p12 // 26056	8.56827
2963784	NM_018064 // C6orf166 // chromosome 6 open reading frame 166 // 6q15 // 55122	8.51058
3358950	NM_001909 // CTSD // cathepsin D // 11p15.5 // 1509	8.47712
3442854	NM_006931 // SLC2A3 // solute carrier family 2 (facilitated glucose transporter), member 3 // 12p13.3 // 6515	8.40505
2654394	NM_001013439 // FXR1 // fragile X mental retardation, autosomal homolog 1 // 3q28 // 8087	8.39612
3692856	NM_001144 // AMFR // autocrine motility factor receptor // 16q21 // 267	8.27727
3333711	NM_001012661 // SLC3A2 // solute carrier family 3 (activators of dibasic and neutral amino acid transport), member 2 // 11q13 // 6520	8.05144
3130161	NM_000637 // GSR // glutathione reductase // 8p21.1 // 2936	8.02135
3838004	NM_014330 // PPP1R15A // protein phosphatase 1, regulatory (inhibitor) subunit 15A // 19q13.2 // 23645	7.95496
3019401	NM_021994 // ZNF277P // zinc finger protein 277 pseudogene // 7q31.1 // 11179	7.94492
2987211	NM_002360 // MAFK // v-maf musculoaponeurotic fibrosarcoma oncogene homolog K (avian) // 7p22.3 // 7975	7.92567
3766651	NM_001433 // ERN1 // endoplasmic reticulum to nucleus signalling 1 // 17q24.2 // 2081	7.89877
3838094	NM_000146 // FTL // ferritin, light polypeptide // 19q13.3-q13.4 // 2512	7.89677
2962820	NM_002395 // ME1 // malic enzyme 1, NADP(+)-dependent, cytosolic // 6q12 // 4199	7.78771
3620799	NM_173500 // TTBK2 // tau tubulin kinase 2 // 15q15.2 // 146057	7.7667
3252534	NM_144660 // SAMD8 // sterile alpha motif domain containing 8 // 10q22.2 // 142891	7.75896
2698565	NM_006286 // TFDP2 // transcription factor Dp-2 (E2F dimerization partner 2) // 3q23 // 7029	7.65839
2731332	NM_000584 // IL8 // interleukin 8 // 4q13-q21 // 3576	7.65793
3821893	NM_002229 // JUNF3 B // jun B proto-oncogene // 19p13.2 // 3726	7.63102
2600068	NM_006000 // TUBA1 // tubulin, alpha 1 // 2q35 // 7277	7.60233
2978026	NM_032145 // FBXO30 // F-box protein 30 // 6q24 // 84085	7.55958
2655650	NM_002808 // PSMD2 // proteasome (prosome, macropain) 26S subunit, non-ATPase, 2 // 3q27.1 // 5708	7.52327
3774418	NM_032711 // MAFG // v-maf musculoaponeurotic fibrosarcoma oncogene homolog G (avian) // 17q25.3 // 4097	7.4965
3023803	AF277175 // PNAS-138 // Homo sapiens PNAS-138 mRNA, complete cds // 7q32.2 //	7.46174
3952718	NM_005659 // UFD1L // ubiquitin fusion degradation 1 like (yeast) // 22q11.21 // 7353	7.39715
2980516	NM_173515 // CNKSR3 // CNKSR family member 3 // 6q25.2 // 154043	7.34021
2903673	NM_002636 // PHF1 // PHD finger protein 1 // 6p21.3 // 5252	7.33744
2881672	NM_006058 // TNIP1 // TNFAIP3 interacting protein 1 // 5q32-q33.1 // 10318	7.33644
3470253	NM_014706 // SART3 // squamous cell carcinoma antigen recognized by T cells 3 // 12q24.1 // 9733	7.28047
3771543	NM_022066 // UBE2O // ubiquitin-conjugating enzyme E2O // 17q25.1 // 63893	7.23121
2831719	NM_020690 // MASK-BP3 // MASK-4E-BP3 alternate reading frame gene // 5q31.3 // 404734	7.2198
3000953	NM_003364 // UPP1 // uridine phosphorylase 1 // 7p12.3 // 7378	7.18533
3781654	NM_145906 // RIOK3 // RIO kinase 3 (yeast) // 18q11.2 // 8780	7.11375
2351393	NM_022768 // RBM15 // RNA binding motif protein 15 // 1p13 // 64783	7.08443
3434413	NM_014868 // RNF10 // ring finger protein 10 // 12q24.31 // 9921	7.0569
2565143	NM_020151 // STARD7 // START domain containing 7 // 2q11.2 // 56910	7.02617
3873699	NM_080836 // STK35 // serine/threonine kinase 35 // 20p13 // 140901	6.9947
3833291	NM_153001 // PSMC4 // proteasome (prosome, macropain) 26S subunit, ATPase, 4 // 19q13.11-q13.13 // 5704	6.92809
3014159	NM_014916 // LMTK2 // lemur tyrosine kinase 2 // 7q21.3 // 22853	6.90117
2809128	NM_181501 // ITGA1 // integrin, alpha 1 // 5q11.2 // 3672	6.88081
2413578	NM_004872 // TMEM59 // transmembrane protein 59 // 1p36-p31 // 9528	6.87529
2475628	NM_016061 // YPEL5 // yippee-like 5 (Drosophila) // 2p23.1 // 51646	6.87218
3438527	NM_003565 // ULK1 // unc-51-like kinase 1 (C. elegans) // 12q24.3 // 8408	6.86553
3598165	NM_025201 // PLEKHQ1 // pleckstrin homology domain containing, family Q member 1 // 15q22.1 // 80301	6.8447
3404636	NM_031412 // GABARAPL1 // GABA(A) receptor-associated protein like 1 // 12p13.2 // 23710	6.81111
2676726	NM_018403 // DCP1A // DCP1 decapping enzyme homolog A (S. cerevisiae) // 3p21.1 // 55802	6.80273
3018866	NM_012328 // DNAJB9 // DnaJ (Hsp40) homolog, subfamily B, member 9 // 7q31|14q24.2-q24.3 // 4189	6.77103
2407729	NM_022157 // RRAGC // Ras-related GTP binding C // 1p34 // 64121	6.76168
3946889	NM_001098 // ACO2 // aconitase 2, mitochondrial // 22q11.2-q13.31|22q13.2-q13.31 // 50	6.7398
3771037	NM_012478 // WBP2 // WW domain binding protein 2 // 17q25 // 23558	6.72915
2903343	NM_005104 // BRD2 // bromodomain containing 2 // 6p21.3 // 6046	6.71919
3644057	NM_015133 // MAPK8IP3 // mitogen-activated protein kinase 8 interacting protein 3 // 16p13.3 // 23162	6.70687
2595042	NM_020919 // ALS2 // amyotrophic lateral sclerosis 2 (juvenile) // 2q33.1 // 57679	6.70526
2875193	NM_004199 // P4HA2 // procollagen-proline, 2-oxoglutarate 4-dioxygenase (proline 4-hydroxylase), alpha polypeptide II // 5q31 // 8974	6.69247
2660648	NM_016302 // CRBN // cereblon // 3p26.3 // 51185	6.66654
3795312	NM_004715 // CTDP1 // CTD (carboxy-terminal domain, RNA polymerase II, polypeptide A) phosphatase, subunit 1 // 18q23 // 9150	6.66493
3937587	NM_015889 // PCQAP // PC2 (positive cofactor 2, multiprotein complex) glutamine/Q-rich-associated protein // 22q11.2 // 51586	6.64309
3023149	NM_001458 // FLNC // filamin C, gamma (actin binding protein 280) // 7q32-q35 // 2318	6.61078
3919834	NM_001236 // CBR3 // carbonyl reductase 3 // 21q22.2 // 874	6.60471
2612371	NM_033083 // EAF1 // ELL associated factor 1 // 3p24.3 // 85403	6.57764
4015763	NM_000169 // GLA // galactosidase, alpha // Xq22 // 2717	6.57241
3103293	NM_172037 // RDH10 // retinol dehydrogenase 10 (all-trans) // 8q21.11 // 157506	6.57151
3088544	NM_001693 // ATP6V1B2 // ATPase, H+ transporting, lysosomal 56/58kDa, V1 subunit B2 // 8p22-p21 // 526	6.52091
2942504	NM_005493 // RANBP9 // RAN binding protein 9 // 6p23 // 10048	6.51687
2451139	NM_138795 // ARL8A // ADP-ribosylation factor-like 8A // 1q32.1 // 127829	6.49252
3771773	NM_015167 // PTDSR // phosphatidylserine receptor // 17q25 // 23210	6.47215
2575196	NM_024545 // SAP130 // Sin3A-associated protein, 130kDa // 2q14.3 // 79595	6.45959
2748061	NM_015271 // TRIM2 // tripartite motif-containing 2 // 4q31.3 // 23321	6.44449
2623180	NM_015106 // RAD54L2 // RAD54-like 2 (S. cerevisiae) // 3p21.2 // 23132	6.4429
2514658	NM_172070 // ZNF650 // zinc finger protein 650 // 2q31.1 // 130507	6.43513
2348854	NM_003729 // RTCD1 // RNA terminal phosphate cyclase domain 1 // 1p21.2 // 8634	6.39794
3672830	NM_022818 // MAP1LC3B // microtubule-associated protein 1 light chain 3 beta // 16q24.2 // 81631	6.39453
2957499	NM_016513 // ICK // intestinal cell (MAK-like) kinase // 6p12.3-p11.2 // 22858	6.37993
2361036	NM_033657 // DAP3 // death associated protein 3 // 1q21-q22 // 7818	6.35104
3259978	NM_018425 // PI4KII // phosphatidylinositol 4-kinase type II // 10q24 // 55361	6.34128
3030489	NM_003575 // ZNF282 // zinc finger protein 282 // 7q35-q36 // 8427	6.33535
2934308	NM_000876 // IGF2R // insulin-like growth factor 2 receptor // 6q26 // 3482	6.3056
2437577	NM_139119 // YY1AP1 // YY1 associated protein 1 // 1q22 // 55249	6.27268
3863504	NM_133328 // DEDD2 // death effector domain containing 2 // 19q13.2 // 162989	6.21605
3645402	NM_032296 // FLYWCH1 // FLYWCH-type zinc finger 1 // 16p13.3 // 84256	6.18079
2673684	NM_001005909 // IHPK2 // inositol hexaphosphate kinase 2 // 3p21.31 // 51447	6.16626
2386867	NM_006499 // LGALS8 // lectin, galactoside-binding, soluble, 8 (galectin 8) // 1q42-q43 // 3964	6.10956
3131720	NM_018310 // BRF2 // BRF2, subunit of RNA polymerase III transcription initiation factor, BRF1-like // 8p12 // 55290	6.095
2866704	NM_020801 // ARRDC3 // arrestin domain containing 3 // 5q14.3 // 57561	6.08199
2907190	NM_015255 // UBR2 // ubiquitin protein ligase E3 component n-recognin 2 // 6p21.1 // 23304	6.07932
2923819	NM_004506 // HSF2 // heat shock transcription factor 2 // 6q22.31 // 3298	6.06678
2334191	NM_004073 // PLK3 // polo-like kinase 3 (Drosophila) // 1p34.1 // 1263	6.06658
3601741	NM_001292 // CLK3 // CDC-like kinase 3 // 15q24 // 1198	6.05914
2321238	NM_012231 // PRDM2 // PR domain containing 2, with ZNF domain // 1p36.21 // 7799	6.05036
2436228	NM_020699 // GATAD2B // GATA zinc finger domain containing 2B // 1q21.3 // 57459	6.04959
2881554	NM_016221 // DCTN4 // dynactin 4 (p62) // 5q31-q32 // 51164	6.02309
2382970	NM_000120 // EPHX1 // epoxide hydrolase 1, microsomal (xenobiotic) // 1q42.1 // 2052	6.00259
2988536	NM_001033520 // WIPI2 // WD repeat domain, phosphoinositide interacting 2 // 7p22.1 // 26100	5.98586
3067592	NM_015723 // PNPLA8 // patatin-like phospholipase domain containing 8 // 7q31 // 50640	5.97928
2600155	NM_012100 // DNPEP // aspartyl aminopeptidase // 2q35 // 23549	5.953
2888243	NM_020444 // KIAA1191 // KIAA1191 // 5q35.2 // 57179	5.92777
2946714	NM_080593 // HIST1H2BK // histone cluster 1, H2bk // 6p21.33 // 85236	5.891
3713874	NM_139033 // MAPK7 // mitogen-activated protein kinase 7 // 17p11.2 // 5598	5.88544
2775858	NM_194282 // DKFZp686L1814 // hypothetical protein DKFZp686L1814 // 4q21.22 // 132660	5.86987
2916390	NM_012381 // ORC3L // origin recognition complex, subunit 3-like (yeast) // 6q14.3-q16.1 // 23595	5.85539
3725392	NM_005831 // CALCOCO2 // calcium binding and coiled-coil domain 2 // 17q21.32 // 10241	5.84848
2675304	NM_007024 // TMEM115 // transmembrane protein 115 // 3p21.3 // 11070	5.84589
2505957	NM_017958 // PLEKHB2 // pleckstrin homology domain containing, family B (evectins) member 2 // 2q21.1 // 55041	5.8382
3715703	NM_003170 // SUPT6H // suppressor of Ty 6 homolog (S. cerevisiae) // 17q11.2 // 6830	5.80883
3774029	NM_017921 // NPLOC4 // nuclear protein localization 4 homolog (S. cerevisiae) // 17qter // 55666	5.79845
2948926	NM_005514 // HLA-B // major histocompatibility complex, class I, B // 6p21.3 // 3106	5.79321
3528759	NM_022060 // ABHD4 // abhydrolase domain containing 4 // 14q11.2 // 63874	5.7708
3894322	NM_080725 // SRXN1 // sulfiredoxin 1 homolog (S. cerevisiae) // 20p13 // 140809	5.76165
2662491	NM_018447 // TMEM111 // transmembrane protein 111 // 3p25.3 // 55831	5.75028
3816333	NM_007165 // SF3A2 // splicing factor 3a, subunit 2, 66kDa // 19p13.3-p13.2 // 8175	5.74242
2331771	NM_012421 // RLF // rearranged L-myc fusion // 1p32 // 6018	5.73083
3202171	NM_001031689 // PLAA // phospholipase A2-activating protein // 9p21 // 9373	5.72469
2655113	NM_017644 // KLHL24 // kelch-like 24 (Drosophila) // 3q27.1 // 54800	5.71403
3023795	D87454 // KIAA0265 // KIAA0265 protein // 7q32.2 // 23008	5.6819
3671506	NM_182981 // OSGIN1 // oxidative stress induced growth inhibitor 1 // 16q23.3 // 29948	5.673
3166718	NM_001539 // DNAJA1 // DnaJ (Hsp40) homolog, subfamily A, member 1 // 9p13-p12 // 3301	5.67089
3233605	NM_004566 // PFKFB3 // 6-phosphofructo-2-kinase/fructose-2,6-biphosphatase 3 // 10p14-p15 // 5209	5.64339
3063337	NM_032164 // ZNF394 // zinc finger protein 394 // 7q22.1 // 84124	5.63973
3564790	NM_014584 // ERO1L // ERO1-like (S. cerevisiae) // 14q22.1 // 30001	5.62832
3544525	NM_005252 // FOS // v-fos FBJ murine osteosarcoma viral oncogene homolog // 14q24.3 // 2353	5.61366
3315549	NM_175932 // PSMD13 // proteasome (prosome, macropain) 26S subunit, non-ATPase, 13 // 11p15.5 // 5719	5.59801
3554452	NM_015005 // KIAA0284 // KIAA0284 // 14q32.33 // 283638	5.5585
3719161	NM_024835 // ZNF403 // zinc finger protein 403 // 17q12 // 79893	5.51264
2405036	NM_018045 // BSDC1 // BSD domain containing 1 // 1p35.1 // 55108	5.51263
2487549	NM_002357 // MXD1 // MAX dimerization protein 1 // 2p13-p12 // 4084	5.46758
2669930	NM_033027 // AXUD1 // AXIN1 up-regulated 1 // 3p22 // 64651	5.44531
3655920	NM_000034 // ALDOA // aldolase A, fructose-bisphosphate // 16q22-q24 // 226	5.441
2343289	NM_007034 // DNAJB4 // DnaJ (Hsp40) homolog, subfamily B, member 4 // 1p31.1 // 11080	5.42142
3755655	NM_032875 // FBXL20 // F-box and leucine-rich repeat protein 20 // 17q12 // 84961	5.39054
2319661	NM_015074 // KIF1B // kinesin family member 1B // 1p36.2 // 23095	5.38628
3673091	NM_079837 // BANP // BTG3 associated nuclear protein // 16q24.2-q24.3 // 54971	5.38169
3395416	NM_006597 // HSPA8 // heat shock 70kDa protein 8 // 11q24.1 // 3312	5.36968
2451493	NM_016243 // CYB5R1 // cytochrome b5 reductase 1 // 1p36.13-q41 // 51706	5.36794
3775686	NM_001037334 // USP14 // ubiquitin specific peptidase 14 (tRNA-guanine transglycosylase) // 18p11.32 // 9097	5.34962
2877508	NM_004134 // HSPA9 // heat shock 70kDa protein 9 (mortalin) // 5q31.1 // 3313	5.30772
3009399	NM_001540 // HSPB1 // heat shock 27kDa protein 1 // 7q11.23 // 3315	5.27035
2333658	NM_001039457 // ATP6V0B // ATPase, H+ transporting, lysosomal 21kDa, V0 subunit b // 1p32.3 // 533	5.26521
2745499	NM_032557 // USP38 // ubiquitin specific peptidase 38 // --- // 84640	5.20982
3154317	NM_006096 // NDRG1 // N-myc downstream regulated gene 1 // 8q24.3 // 10397	5.20725
3115008	NM_025195 // TRIB1 // tribbles homolog 1 (Drosophila) // 8q24.13 // 10221	5.2007
2437736	NM_006912 // RIT1 // Ras-like without CAAX 1 // 1q22 // 6016	5.19225
3978169	NM_022117 // TSPYL2 // TSPY-like 2 // Xp11.2 // 64061	5.17916
3906821	NM_016470 // C20orf111 // chromosome 20 open reading frame 111 // 20q13.11 // 51526	5.17847
2739079	NM_006323 // SEC24B // SEC24 related gene family, member B (S. cerevisiae) // 4q25 // 10427	5.16292
2394626	NM_007274 // ACOT7 // acyl-CoA thioesterase 7 // 1p36.31-p36.11 // 11332	5.15281
2343511	NM_006417 // IFI44 // interferon-induced protein 44 // 1p31.1 // 10561	5.11554
3907830	NM_133171 // ELMO2 // engulfment and cell motility 2 // 20q13 // 63916	5.11321
3883787	NM_015511 // C20orf4 // chromosome 20 open reading frame 4 // 20pter-q12 // 25980	5.10179
3470597	NM_018984 // SSH1 // slingshot homolog 1 (Drosophila) // 12q24.11 // 54434	5.09603
3362159	NM_020645 // NRIP3 // nuclear receptor interacting protein 3 // 11p15.3 // 56675	5.07956
2871801	NM_020177 // FEM1C // fem-1 homolog c (C. elegans) // 5q22 // 56929	5.06377
2358761	NM_003557 // PIP5K1A // phosphatidylinositol-4-phosphate 5-kinase, type I, alpha // 1q22-q24 // 8394	5.05677
2458649	NM_152608 // C1orf55 // chromosome 1 open reading frame 55 // 1q42.12 // 163859	5.04828
2379399	NM_012424 // RPS6KC1 // ribosomal protein S6 kinase, 52kDa, polypeptide 1 // 1q41 // 26750	5.03851
2352758	NM_198269 // HIPK1 // homeodomain interacting protein kinase 1 // 1p13.2 // 204851	5.03618
3868283	NM_001025778 // VRK3 // vaccinia related kinase 3 // 19q13 // 51231	5.03462
2594497	NM_001024646 // CLK1 // CDC-like kinase 1 // 2q33 // 1195	5.01328
3695867	NM_020850 // RANBP10 // RAN binding protein 10 // 16q22.1 // 57610	5.00554
3336696	NM_012308 // FBXL11 // F-box and leucine-rich repeat protein 11 // 11q13.1 // 22992	5.00104
2777487	NM_001015045 // FAM13A1 // family with sequence similarity 13, member A1 // 4q22.1 // 10144	4.99214
3220673	NM_012212 // LTB4DH // leukotriene B4 12-hydroxydehydrogenase // 9q31.3 // 22949	4.97331
3895232	NM_014948 // UBOX5 // U-box domain containing 5 // 20p13 // 22888	4.96836
3088405	NM_018142 // INTS10 // integrator complex subunit 10 // 8p21.3 // 55174	4.96317
2633773	NM_001007565 // TFG // TRK-fused gene // 3q12.2 // 10342	4.95867
3631498	NM_018357 // LARP6 // La ribonucleoprotein domain family, member 6 // 15q23 // 55323	4.95807
2438792	NM_005240 // ETV3 // ets variant gene 3 // 1q21-q23 // 2117	4.9558
2667181	NM_022461 // AZI2 // 5-azacytidine induced 2 // 3p24.1 // 64343	4.94689
2492064	NM_018433 // JMJD1A // jumonji domain containing 1A // 2p11.2 // 55818	4.94067
3220513	NM_001080398 // KIAA0368 // KIAA0368 // 9q31.3 // 2339	4.93224
2341083	NM_001924 // GADD45A // growth arrest and DNA-damage-inducible, alpha // 1p31.2-p31.1 // 1647	4.93037
3565739	NM_014924 // KIAA0831 // KIAA0831 // 14q22.3 // 22863	4.90995
3839142	NM_015428 // ZNF473 // zinc finger protein 473 // 19q13.33 // 25888	4.89188
3290785	NM_005436 // CCDC6 // coiled-coil domain containing 6 // 10q21 // 8030	4.88624
3263743	NM_004419 // DUSP5 // dual specificity phosphatase 5 // 10q25 // 1847	4.8659
3833728	NM_025194 // ITPKC // inositol 1,4,5-trisphosphate 3-kinase C // 19q13.1 // 80271	4.85389
3832918	NM_018028 // SAMD4B // sterile alpha motif domain containing 4B // 19q13.2 // 55095	4.84572
3422326	NM_022771 // TBC1D15 // TBC1 domain family, member 15 // 12q21.1 // 64786	4.82602
3842869	NM_021216 // ZNF71 // zinc finger protein 71 // 19q13.4 // 58491	4.80983
3860229	NM_015526 // CLIPR-59 // CLIP-170-related protein // 19q13.12 // 25999	4.80867
3571248	NM_178441 // ZFYVE1 // zinc finger, FYVE domain containing 1 // 14q22-q24 // 53349	4.79069
3608520	NM_001039675 // UNC45A // unc-45 homolog A (C. elegans) // 15q26.1 // 55898	4.78423
3819474	NM_139314 // ANGPTL4 // angiopoietin-like 4 // 19p13.3 // 51129	4.77731
3362263	NM_015213 // RAB6IP1 // RAB6 interacting protein 1 // 11p15.4 // 23258	4.76943
3235726	NM_001008211 // OPTN // optineurin // 10p13 // 10133	4.76188
3237088	NM_003473 // STAM // signal transducing adaptor molecule (SH3 domain and ITAM motif) 1 // 10p14-p13 // 8027	4.76107
2957700	NM_001498 // GCLC // glutamate-cysteine ligase, catalytic subunit // 6p12 // 2729	4.75879
3627422	NM_134261 // RORA // RAR-related orphan receptor A // 15q21-q22 // 6095	4.74496
3229529	NM_015447 // CAMSAP1 // calmodulin regulated spectrin-associated protein 1 // 9q34.3 // 157922	4.73332
3076178	NM_013446 // MKRN1 // makorin, ring finger protein, 1 // 7q34 // 23608	4.72208
3204019	NM_147202 // C9orf25 // chromosome 9 open reading frame 25 // 9p13.3 // 203259	4.71831
3129065	NM_203339 // CLU // clusterin // 8p21-p12 // 1191	4.71435
2676927	NM_021237 // SELK // selenoprotein K // 3p21.31 // 58515	4.70624
3441849	NM_001065 // TNFRSF1A // tumor necrosis factor receptor superfamily, member 1A // 12p13.2 // 7132	4.7025
3018420	NM_012257 // HBP1 // HMG-box transcription factor 1 // 7q22-q31 // 26959	4.68461
2372858	NM_002923 // RGS2 // regulator of G-protein signalling 2, 24kDa // 1q31 // 5997	4.67955
2948887	NM_002117 // HLA-C // major histocompatibility complex, class I, C // 6p21.3 // 3107	4.67926
2634058	AY358207 // FAM55C // family with sequence similarity 55, member C // 3q12.3 // 91775	4.67769
3085270	NM_003747 // TNKS // tankyrase, TRF1-interacting ankyrin-related ADP-ribose polymerase // 8p23.1 // 8658	4.6538
3228373	NM_000368 // TSC1 // tuberous sclerosis 1 // 9q34 // 7248	4.6509
3959411	NM_030882 // APOL2 // apolipoprotein L, 2 // 22q12 // 23780	4.64893
2988336	NM_014855 // KIAA0415 // KIAA0415 protein // 7p22.2 // 9907	4.64179
3335089	NM_006268 // DPF2 // D4, zinc and double PHD fingers family 2 // 11q13 // 5977	4.63943
2676671	NM_001064 // TKT // transketolase (Wernicke-Korsakoff syndrome) // 3p14.3 // 7086	4.63393
3091000	NM_004331 // BNIP3L // BCL2/adenovirus E1B 19kDa interacting protein 3-like // 8p21 // 665	4.62946
3601675	NM_006465 // ARID3B // AT rich interactive domain 3B (BRIGHT-like) // 15q24 // 10620	4.62368
3645204	NM_018992 // KCTD5 // potassium channel tetramerisation domain containing 5 // 16p13.3 // 54442	4.6168
3009198	NM_001040457 // RHBDD2 // rhomboid domain containing 2 // 7q11.23 // 57414	4.60363
3272106	NM_138499 // PWWP2 // PWWP domain containing 2 // 10q26.3 // 170394	4.59213
3096428	NM_002027 // FNTA // farnesyltransferase, CAAX box, alpha // 8p22-q11 // 2339	4.59023
3768103	NM_002816 // PSMD12 // proteasome (prosome, macropain) 26S subunit, non-ATPase, 12 // 17q24.2 // 5718	4.58625
2458082	NM_025160 // WDR26 // WD repeat domain 26 // 1q42.11 // 80232	4.56453
2951221	NM_024294 // C6orf106 // chromosome 6 open reading frame 106 // 6p21.31 // 64771	4.56417
2666566	NM_018297 // NGLY1 // N-glycanase 1 // 3p24.2 // 55768	4.54612
2406245	NM_002794 // PSMB2 // proteasome (prosome, macropain) subunit, beta type, 2 // 1p34.2 // 5690	4.54339
2407478	NM_004468 // FHL3 // four and a half LIM domains 3 // 1p34 // 2275	4.53701
2438207	NM_005920 // MEF2D // MADS box transcription enhancer factor 2, polypeptide D (myocyte enhancer factor 2D) // 1q12-q23 // 4209	4.52203
2830698	NM_016605 // FAM53C // family with sequence similarity 53, member C // 5q31 // 51307	4.51905
3871256	NM_014931 // SAPS1 // SAPS domain family, member 1 // 19q13.42 // 22870	4.51474
2969467	NM_015076 // CDC2L6 // cell division cycle 2-like 6 (CDK8-like) // 6q21 // 23097	4.5102
2325274	NM_020362 // C1orf128 // chromosome 1 open reading frame 128 // 1p36.11 // 57095	4.49803
3644887	NM_020705 // TBC1D24 // TBC1 domain family, member 24 // 16p13.3 // 57465	4.49645
3329029	NM_021117 // CRY2 // cryptochrome 2 (photolyase-like) // 11p11.2 // 1408	4.49058
3847782	NM_002096 // GTF2F1 // general transcription factor IIF, polypeptide 1, 74kDa // 19p13.3 // 2962	4.48974
2599371	NM_022152 // TMBIM1 // transmembrane BAX inhibitor motif containing 1 // 2p24.3-p24.1 // 64114	4.48868
3314040	NM_004052 // BNIP3 // BCL2/adenovirus E1B 19kDa interacting protein 3 // 10q26.3 // 664	4.48405
2599993	NM_005689 // ABCB6 // ATP-binding cassette, sub-family B (MDR/TAP), member 6 // 2q36 // 10058	4.47541
3031967	NM_019015 // CSGlcA-T // chondroitin sulfate glucuronyltransferase // 7q36.1 // 54480	4.46539
2367537	NM_014283 // C1orf9 // chromosome 1 open reading frame 9 // 1q24 // 51430	4.4602
3892812	NM_016354 // SLCO4A1 // solute carrier organic anion transporter family, member 4A1 // 20q13.33 // 28231	4.45757
2712754	NM_005017 // PCYT1A // phosphate cytidylyltransferase 1, choline, alpha // 3q29 // 5130	4.45213
3178147	NM_001912 // CTSL // cathepsin L // 9q21-q22 // 1514	4.43359
3023729	NM_014997 // KIAA0265 // KIAA0265 protein // 7q32.2 // 23008	4.42599
2939213	NM_001069 // TUBB2A // tubulin, beta 2A // 6p25 // 7280	4.4233
2905169	NM_078467 // CDKN1A // cyclin-dependent kinase inhibitor 1A (p21, Cip1) // 6p21.2 // 1026	4.41786
3832383	NM_002812 // PSMD8 // proteasome (prosome, macropain) 26S subunit, non-ATPase, 8 // 19q13.2 // 5714	4.41394
2836738	NM_033551 // LARP1 // La ribonucleoprotein domain family, member 1 // 5q33.2 // 23367	4.41242
2890292	NM_001018062 // LOC51149 // hypothetical LOC51149 // 5q35.3 // 51149	4.40511
3759849	NM_014798 // PLEKHM1 // pleckstrin homology domain containing, family M (with RUN domain) member 1 // 17q21.31 // 9842	4.40291
3333942	NM_201428 // RTN3 // reticulon 3 // 11q13 // 10313	4.39962
3713093	NM_017758 // ALKBH5 // alkB, alkylation repair homolog 5 (E. coli) // 17p11.2 // 54890	4.39891
3293187	NM_032797 // AIFM2 // apoptosis-inducing factor, mitochondrion-associated, 2 // 10q22.1 // 84883	4.38848
2884658	NM_006425 // SLU7 // SLU7 splicing factor homolog (S. cerevisiae) // 5q33.3 // 10569	4.38047
3735447	NM_182565 // FAM100B // family with sequence similarity 100, member B // 17q25.1 // 283991	4.36833
2412529	NM_002525 // NRD1 // nardilysin (N-arginine dibasic convertase) // 1p32.2-p32.1 // 4898	4.35906
3828067	NM_024310 // PLEKHF1 // pleckstrin homology domain containing, family F (with FYVE domain) member 1 // 19q12 // 79156	4.33862
2679864	NM_014814 // PSMD6 // proteasome (prosome, macropain) 26S subunit, non-ATPase, 6 // 3p14.1 // 9861	4.33678
4030162	NM_004660 // DDX3Y // DEAD (Asp-Glu-Ala-Asp) box polypeptide 3, Y-linked // Yq11 // 8653	4.33095
2429069	NM_015906 // TRIM33 // tripartite motif-containing 33 // 1p13.1 // 51592	4.33048
2528347	NM_018089 // ANKZF1 // ankyrin repeat and zinc finger domain containing 1 // 2q35 // 55139	4.32261
2947248	NM_030899 // ZNF323 // zinc finger protein 323 // --- // 64288	4.29767
3203482	NM_004323 // BAG1 // BCL2-associated athanogene // 9p12 // 573	4.28918
3450775	NM_017641 // KIF21A // kinesin family member 21A // 12q12 // 55605	4.27654
2704894	NM_024947 // PHC3 // polyhomeotic homolog 3 (Drosophila) // 3q26.2 // 80012	4.27504
2365958	NM_003953 // MPZL1 // myelin protein zero-like 1 // 1q24.2 // 9019	4.2747
2333429	NM_014663 // JMJD2A // jumonji domain containing 2A // 1p34.1 // 9682	4.25705
2454378	NM_021194 // SLC30A1 // solute carrier family 30 (zinc transporter), member 1 // 1q32-q41 // 7779	4.25546
3781734	NM_013326 // C18orf8 // chromosome 18 open reading frame 8 // 18q11.2 // 29919	4.24503
3917851	NM_000454 // SOD1 // superoxide dismutase 1, soluble (amyotrophic lateral sclerosis 1 (adult)) // 21q22.1|21q22.11 // 6647	4.24494
3192525	NM_012204 // GTF3C4 // general transcription factor IIIC, polypeptide 4, 90kDa // 9q34.13 // 9329	4.23565
3737697	NM_017450 // BAIAP2 // BAI1-associated protein 2 // 17q25 // 10458	4.23132
3762473	NM_005749 // TOB1 // transducer of ERBB2, 1 // 17q21 // 10140	4.22584
2664123	NM_022340 // ZFYVE20 // zinc finger, FYVE domain containing 20 // 3p24.3 // 64145	4.22508
2407163	NM_024700 // SNIP1 // Smad nuclear interacting protein 1 // 1p34.3 // 79753	4.22246
2420790	NM_198077 // C1orf52 // chromosome 1 open reading frame 52 // 1p22.3 // 148423	4.21186
2588319	NM_030650 // KIAA1715 // KIAA1715 // 2q31 // 80856	4.20254
3095719	NM_016099 // GOLGA7 // golgi autoantigen, golgin subfamily a, 7 // 8p11.21 // 51125	4.18761
3908831	NM_021035 // ZNFX1 // zinc finger, NFX1-type containing 1 // 20q13.13 // 57169	4.17984
3683050	NM_015092 // SMG1 // PI-3-kinase-related kinase SMG-1 // 16p12.3 // 23049	4.17913
2724472	NM_005339 // HIP2 // huntingtin interacting protein 2 // 4p14 // 3093	4.17655
2621333	NM_015466 // PTPN23 // protein tyrosine phosphatase, non-receptor type 23 // 3p21.3 // 25930	4.17587
3728037	NM_021626 // SCPEP1 // serine carboxypeptidase 1 // 17q22 // 59342	4.16704
3765689	NM_005121 // THRAP1 // thyroid hormone receptor associated protein 1 // 17q22-q23 // 9969	4.14957
2423625	NM_002061 // GCLM // glutamate-cysteine ligase, modifier subunit // 1p22.1 // 2730	4.14478
3809324	NM_004786 // TXNL1 // thioredoxin-like 1 // 18q21.31 // 9352	4.13916
3577078	NM_005606 // LGMN // legumain // 14q32.1 // 5641	4.13379

## Sheet: Sheet 2 Down-regulated genes
Transcript ID	Down-regulated genes in hypoxia-treated HUVECs	samr d score
2652027	NM_005602 // CLDN11 // claudin 11 (oligodendrocyte transmembrane protein) // 3q26.2-q26.3 // 5010	-22.6514
3385509	NM_012193 // FZD4 // frizzled homolog 4 (Drosophila) // 11q14.2 // 8322	-20.0291
3834046	NM_001699 // AXL // AXL receptor tyrosine kinase // 19q13.1 // 558	-19.714
3507710	NM_003045 // SLC7A1 // solute carrier family 7 (cationic amino acid transporter, y+ system), member 1 // 13q12-q14 // 6541	-19.1741
2947073	NM_005322 // HIST1H1B // histone cluster 1, H1b // 6p22-p21.3 // 3009	-18.6228
2899171	NM_005321 // HIST1H1E // histone cluster 1, H1e // 6p21.3 // 3008	-18.6162
2900059	NM_003521 // HIST1H2BM // histone cluster 1, H2bm // 6p22-p21.3 // 8342	-17.7617
3226097	NM_000118 // ENG // endoglin (Osler-Rendu-Weber syndrome 1) // 9q33-q34.1 // 2022	-17.3332
2526759	NM_004044 // ATIC // 5-aminoimidazole-4-carboxamide ribonucleotide formyltransferase/IMP cyclohydrolase // 2q35 // 471	-16.0227
3569814	NM_001102 // ACTN1 // actinin, alpha 1 // 14q24.1-q24.2|14q24|14q22-q24 // 87	-15.977
2848464	NM_004394 // DAP // death-associated protein // 5p15.2 // 1611	-15.7602
2477073	NM_016441 // CRIM1 // cysteine rich transmembrane BMP regulator 1 (chordin-like) // 2p21 // 51232	-15.4946
2344888	NM_001554 // CYR61 // cysteine-rich, angiogenic inducer, 61 // 1p31-p22 // 3491	-14.5397
2404766	NM_144569 // SPOCD1 // SPOC domain containing 1 // 1p35.2 // 90853	-14.0129
3018375	NM_002736 // PRKAR2B // protein kinase, cAMP-dependent, regulatory, type II, beta // 7q22 // 5577	-13.6859
2974330	NM_001901 // CTGF // connective tissue growth factor // 6q23.1 // 1490	-13.4922
3653072	NM_005030 // PLK1 // polo-like kinase 1 (Drosophila) // 16p12.1 // 5347	-13.4701
3409605	NM_018099 // MLSTD1 // male sterility domain containing 1 // 12p11.22 // 55711	-13.3739
3959451	NM_002473 // MYH9 // myosin, heavy chain 9, non-muscle // 22q13.1 // 4627	-13.2522
2554018	NM_001039348 // EFEMP1 // EGF-containing fibulin-like extracellular matrix protein 1 // 2p16 // 2202	-13.1457
3394315	NM_015645 // C1QTNF5 // C1q and tumor necrosis factor related protein 5 // 11q23.3 // 114902	-13.1091
2816459	NM_001992 // F2R // coagulation factor II (thrombin) receptor // 5q13 // 2149	-13.052
2649367	NM_002852 // PTX3 // pentraxin-related gene, rapidly induced by IL-1 beta // 3q25 // 5806	-12.969
3447694	NM_005504 // BCAT1 // branched chain aminotransferase 1, cytosolic // 12pter-q12 // 586	-12.9558
3548346	NM_006888 // CALM1 // calmodulin 1 (phosphorylase kinase, delta) // 14q24-q31 // 801	-12.8931
3952880	NM_006440 // TXNRD2 // thioredoxin reductase 2 // 22q11.21 // 10587	-12.8699
3744263	NM_004217 // AURKB // aurora kinase B // 17p13.1 // 9212	-12.5366
3029129	NM_001010972 // ZYX // zyxin // 7q32 // 7791	-12.2541
3752709	NM_015194 // MYO1D // myosin ID // 17q11-q12 // 4642	-12.1845
2895244	NM_001955 // EDN1 // endothelin 1 // 6p24.1 // 1906	-12.1664
3620276	NM_139265 // EHD4 // EH-domain containing 4 // 15q11.1 // 30844	-12.0944
2946232	NM_005319 // HIST1H1C // histone cluster 1, H1c // 6p21.3 // 3006	-12.0809
3836243	NM_012099 // CD3EAP // CD3e molecule, epsilon associated protein // 19q13.3 // 10849	-11.8868
3540007	NM_005956 // MTHFD1 // methylenetetrahydrofolate dehydrogenase (NADP+ dependent) 1, methenyltetrahydrofolate cyclohydrolase, formyltetrahydrofolate synthetase // 14q24 // 4522	-11.7914
2940826	NM_022085 // TXNDC5 // thioredoxin domain containing 5 // 6p24.3 // 81567	-11.6767
2618940	NM_001904 // CTNNB1 // catenin (cadherin-associated protein), beta 1, 88kDa // 3p21 // 1499	-11.6655
3005363	NM_000048 // ASL // argininosuccinate lyase // 7cen-q11.2 // 435	-11.3926
3886223	NM_002466 // MYBL2 // v-myb myeloblastosis viral oncogene homolog (avian)-like 2 // 20q13.1 // 4605	-11.3537
2988882	NM_006303 // JTV1 // JTV1 gene // 7p22 // 7965	-11.0872
2706938	NM_021629 // GNB4 // guanine nucleotide binding protein (G protein), beta polypeptide 4 // 3q26.32-q26.33 // 59345	-11.0846
3639031	NM_199413 // PRC1 // protein regulator of cytokinesis 1 // 15q26.1 // 9055	-11.0073
2874371	NM_001999 // FBN2 // fibrillin 2 (congenital contractural arachnodactyly) // 5q23-q31 // 2201	-10.9774
2784113	NM_001237 // CCNA2 // cyclin A2 // 4q25-q31 // 890	-10.9571
3766960	NM_022739 // SMURF2 // SMAD specific E3 ubiquitin protein ligase 2 // 17q22-q23 // 64750	-10.9442
2993639	NM_016587 // CBX3 // chromobox homolog 3 (HP1 gamma homolog, Drosophila) // 7p15.2 // 11335	-10.9376
3610110	NM_021005 // NR2F2 // nuclear receptor subfamily 2, group F, member 2 // 15q26 // 7026	-10.9124
2732273	NM_018243 // SEPT11 // septin 11 // 4q21.1 // 55752	-10.8535
3020273	NM_001233 // CAV2 // caveolin 2 // 7q31.1 // 858	-10.8436
2786567	NM_032623 // OSAP // ovary-specific acidic protein // 4q31.1 // 84709	-10.7931
3452231	NM_030674 // SLC38A1 // solute carrier family 38, member 1 // 12q13.11 // 81539	-10.7557
3740201	NM_033375 // MYO1C // myosin IC // 17p13 // 4641	-10.733
2364381	NM_005613 // RGS4 // regulator of G-protein signalling 4 // 1q23.3 // 5999	-10.7294
2474341	NM_004341 // CAD // carbamoyl-phosphate synthetase 2, aspartate transcarbamylase, and dihydroorotase // 2p22-p21 // 790	-10.649
3757433	NM_001096 // ACLY // ATP citrate lyase // 17q12-q21 // 47	-10.6032
2367843	NM_018122 // DARS2 // aspartyl-tRNA synthetase 2 (mitochondrial) // 1q25.1 // 55157	-10.5792
2438411	NM_006617 // NES // nestin // 1q23.1 // 10763	-10.5725
3558118	NM_138452 // DHRS1 // dehydrogenase/reductase (SDR family) member 1 // 14q12 // 115817	-10.4943
3252071	NM_014000 // VCL // vinculin // 10q22.1-q23 // 7414	-10.4167
3385769	NM_148170 // CTSC // cathepsin C // 11q14.1-q14.3 // 1075	-10.3071
3073267	NM_181775 // PLXNA4B // plexin A4, B // 7q32.3 // 91584	-10.2886
3757917	NM_012232 // PTRF // polymerase I and transcript release factor // 17q21.31 // 284119	-10.2879
3666601	NM_006750 // SNTB2 // syntrophin, beta 2 (dystrophin-associated protein A1, 59kDa, basic component 2) // 16q22-q23 // 6645	-10.2783
2973694	NM_033515 // ARHGAP18 // Rho GTPase activating protein 18 // 6q22.33 // 93663	-10.2772
3405032	NM_001987 // ETV6 // ets variant gene 6 (TEL oncogene) // 12p13 // 2120	-10.25
3362719	NM_001042559 // EIF4G2 // eukaryotic translation initiation factor 4 gamma, 2 // 11p15 // 1982	-10.2396
3320717	NM_014632 // MICAL2 // microtubule associated monoxygenase, calponin and LIM domain containing 2 // 11p15.3 // 9645	-10.2059
3944758	NM_007061 // CDC42EP1 // CDC42 effector protein (Rho GTPase binding) 1 // 22q13.1 // 11135	-10.1889
3338192	NM_053056 // CCND1 // cyclin D1 // 11q13 // 595	-10.1654
2464353	NM_001126 // ADSS // adenylosuccinate synthase // 1cen-q12 // 159	-10.1234
3571944	NM_000428 // LTBP2 // latent transforming growth factor beta binding protein 2 // 14q24 // 4053	-10.1161
3073013	NM_001018111 // PODXL // podocalyxin-like // 7q32-q33 // 5420	-10.1092
2333136	NM_001255 // CDC20 // cell division cycle 20 homolog (S. cerevisiae) // 1p34.1 // 991	-10.1033
2477438	NM_012413 // QPCT // glutaminyl-peptide cyclotransferase (glutaminyl cyclase) // 2p22.2 // 25797	-9.99064
3382698	NM_005512 // LRRC32 // leucine rich repeat containing 32 // 11q13.5-q14 // 2615	-9.97282
2374746	NM_020443 // NAV1 // neuron navigator 1 // --- // 89796	-9.96172
2640855	NM_004526 // MCM2 // MCM2 minichromosome maintenance deficient 2, mitotin (S. cerevisiae) // 3q21 // 4171	-9.95882
3597338	NM_001018007 // TPM1 // tropomyosin 1 (alpha) // 15q22.1 // 7168	-9.9426
3977651	NM_001005332 // MAGED1 // melanoma antigen family D, 1 // Xp11.23 // 9500	-9.9328
3134034	NM_006904 // PRKDC // protein kinase, DNA-activated, catalytic polypeptide // 8q11 // 5591	-9.93209
3291151	NM_014836 // RHOBTB1 // Rho-related BTB domain containing 1 // 10q21.2 // 9886	-9.92438
2321779	NM_024329 // EFHD2 // EF-hand domain family, member D2 // 1p36.21 // 79180	-9.92319
3348790	NM_001037954 // DIXDC1 // DIX domain containing 1 // --- // 85458	-9.90649
2325593	NM_013943 // CLIC4 // chloride intracellular channel 4 // 1p36.11 // 25932	-9.90344
3845909	NM_032737 // LMNB2 // lamin B2 // 19p13.3 // 84823	-9.89707
3333226	NM_004111 // FEN1 // flap structure-specific endonuclease 1 // 11q12 // 2237	-9.82549
3445786	NM_001175 // ARHGDIB // Rho GDP dissociation inhibitor (GDI) beta // 12p12.3 // 397	-9.8155
2813414	NM_031966 // CCNB1 // cyclin B1 // 5q12 // 891	-9.74106
2947077	NM_003533 // HIST1H3I // histone cluster 1, H3i // 6p22-p21.3 // 8354	-9.60981
3644764	NM_001761 // CCNF // cyclin F // 16p13.3 // 899	-9.58918
2526980	NM_021141 // XRCC5 // X-ray repair complementing defective repair in Chinese hamster cells 5 (double-strand-break rejoining; Ku autoantigen, 80kDa) // 2q35 // 7520	-9.55857
3494102	NM_006002 // UCHL3 // ubiquitin carboxyl-terminal esterase L3 (ubiquitin thiolesterase) // 13q22.2 // 7347	-9.54809
2859195	NM_014473 // DIMT1L // DIM1 dimethyladenosine transferase 1-like (S. cerevisiae) // 5q11-q14 // 27292	-9.54518
2648141	NM_021038 // MBNL1 // muscleblind-like (Drosophila) // 3q25 // 4154	-9.53341
2899223	NM_021052 // HIST1H2AE // histone cluster 1, H2ae // 6p22.2-p21.1 // 3012	-9.53267
3808854	NM_003199 // TCF4 // transcription factor 4 // 18q21.1 // 6925	-9.49718
2830638	NM_005733 // KIF20A // kinesin family member 20A // 5q31 // 10112	-9.474
3050462	NM_001001555 // GRB10 // growth factor receptor-bound protein 10 // 7p12-p11.2 // 2887	-9.47021
3420316	NM_003483 // HMGA2 // high mobility group AT-hook 2 // 12q15 // 8091	-9.4397
3343452	NM_007173 // PRSS23 // protease, serine, 23 // 11q14.1 // 11098	-9.42707
2899146	NM_003542 // HIST1H4C // histone cluster 1, H4c // 6p21.3 // 8364	-9.34509
3694657	NM_001797 // CDH11 // cadherin 11, type 2, OB-cadherin (osteoblast) // 16q22.1 // 1009	-9.3426
3881443	NM_012112 // TPX2 // TPX2, microtubule-associated, homolog (Xenopus laevis) // 20q11.2 // 22974	-9.33739
2794792	NM_005429 // VEGFC // vascular endothelial growth factor C // 4q34.1-q34.3 // 7424	-9.33474
2675088	NM_006764 // IFRD2 // interferon-related developmental regulator 2 // 3p21.3 // 7866	-9.3037
2476510	NM_206943 // LTBP1 // latent transforming growth factor beta binding protein 1 // 2p22-p21 // 4052	-9.28706
3911217	NM_020182 // TMEPAI // transmembrane, prostate androgen induced RNA // 20q13.31-q13.33 // 56937	-9.27873
2758870	NM_018659 // CYTL1 // cytokine-like 1 // 4p16-p15 // 54360	-9.25882
3944922	NM_138632 // TRIOBP // TRIO and F-actin binding protein // 22q13.1 // 11078	-9.22103
2655688	NM_182917 // EIF4G1 // eukaryotic translation initiation factor 4 gamma, 1 // 3q27-qter // 1981	-9.18604
3300597	NM_133337 // FER1L3 // fer-1-like 3, myoferlin (C. elegans) // 10q24 // 26509	-9.17471
3905145	NM_198951 // TGM2 // transglutaminase 2 (C polypeptide, protein-glutamine-gamma-glutamyltransferase) // 20q12 // 7052	-9.09043
2686023	NM_080927 // DCBLD2 // discoidin, CUB and LCCL domain containing 2 // 3q12.1|3 // 131566	-9.08852
3474372	NM_002859 // PXN // paxillin // 12q24.31 // 5829	-9.07505
3737647	NM_024591 // CHMP6 // chromatin modifying protein 6 // 17q25.3 // 79643	-9.06969
2515627	NM_000210 // ITGA6 // integrin, alpha 6 // 2q31.1 // 3655	-9.06258
2798915	NM_004237 // TRIP13 // thyroid hormone receptor interactor 13 // 5p15.33 // 9319	-9.04978
2769810	NM_002253 // KDR // kinase insert domain receptor (a type III receptor tyrosine kinase) // 4q11-q12 // 3791	-9.0327
2427930	NM_024102 // WDR77 // WD repeat domain 77 // 1p13.2 // 79084	-8.92766
3633347	NM_006715 // MAN2C1 // mannosidase, alpha, class 2C, member 1 // 15q11-q13 // 4123	-8.91931
3502710	NM_007111 // TFDP1 // transcription factor Dp-1 // 13q34 // 7027	-8.84041
3946762	NM_017590 // ZC3H7B // zinc finger CCCH-type containing 7B // 22q13.2 // 23264	-8.80276
3097152	NM_182746 // MCM4 // MCM4 minichromosome maintenance deficient 4 (S. cerevisiae) // 8q11.2 // 4173	-8.7696
2420832	NM_012137 // DDAH1 // dimethylarginine dimethylaminohydrolase 1 // 1p22 // 23576	-8.7286
3020302	NM_001753 // CAV1 // caveolin 1, caveolae protein, 22kDa // 7q31.1 // 857	-8.71835
3670772	NM_198390 // CMIP // c-Maf-inducing protein // 16q23 // 80790	-8.65543
3518418	NM_138444 // KCTD12 // potassium channel tetramerisation domain containing 12 // 13q22.3 // 115207	-8.62381
3850725	NM_020812 // DOCK6 // dedicator of cytokinesis 6 // 19p13.2 // 57572	-8.62179
3775842	NM_001071 // TYMS // thymidylate synthetase // 18p11.32 // 7298	-8.60733
2775463	NM_031370 // HNRPD // heterogeneous nuclear ribonucleoprotein D (AU-rich element RNA binding protein 1, 37kDa) // 4q21.1-q21.2 // 3184	-8.59764
3122489	NM_001147 // ANGPT2 // angiopoietin 2 // 8p23.1 // 285	-8.58128
3890109	NM_080821 // C20orf108 // chromosome 20 open reading frame 108 // 20q13.2 // 116151	-8.57972
3260001	NM_031484 // MARVELD1 // MARVEL domain containing 1 // 10q24.2 // 83742	-8.53384
2850071	NM_012334 // MYO10 // myosin X // 5p15.1-p14.3 // 4651	-8.51013
3735478	NM_182965 // SPHK1 // sphingosine kinase 1 // 17q25.2 // 8877	-8.50919
3874438	NM_021872 // CDC25B // cell division cycle 25 homolog B (S. cerevisiae) // 20p13 // 994	-8.5075
2774365	NM_006835 // CCNI // cyclin I // 4q21.1 // 10983	-8.49729
3173831	NM_181425 // FXN // frataxin // 9q13-q21.1 // 2395	-8.47682
2615360	NM_001024847 // TGFBR2 // transforming growth factor, beta receptor II (70/80kDa) // 3p22 // 7048	-8.47599
2333678	NM_003780 // B4GALT2 // UDP-Gal:betaGlcNAc beta 1,4- galactosyltransferase, polypeptide 2 // 1p34-p33 // 8704	-8.4728
2772414	NM_014465 // SULT1B1 // sulfotransferase family, cytosolic, 1B, member 1 // 4q13.3 // 27284	-8.40799
3471374	NM_002710 // PPP1CC // protein phosphatase 1, catalytic subunit, gamma isoform // 12q24.1-q24.2 // 5501	-8.39091
3393720	NM_144765 // EVA1 // epithelial V-like antigen 1 // 11q24 // 10205	-8.38844
3469597	NM_014840 // NUAK1 // NUAK family, SNF1-like kinase, 1 // 12q23.3 // 9891	-8.36957
2806091	NM_015577 // RAI14 // retinoic acid induced 14 // 5p13.3-p13.2 // 26064	-8.36652
2417174	NM_015640 // SERBP1 // SERPINE1 mRNA binding protein 1 // 1p31 // 26135	-8.35535
3209726	NM_000689 // ALDH1A1 // aldehyde dehydrogenase 1 family, member A1 // 9q21.13 // 216	-8.3378
2524653	NM_003812 // ADAM23 // ADAM metallopeptidase domain 23 // 2q33 // 8745	-8.32245
2472955	NM_054033 // FKBP1B // FK506 binding protein 1B, 12.6 kDa // 2p23.3 // 2281	-8.32166
2908423	NM_004955 // SLC29A1 // solute carrier family 29 (nucleoside transporters), member 1 // 6p21.2-p21.1 // 2030	-8.30216
2504766	NM_032740 // SFT2D3 // SFT2 domain containing 3 // 2q14.3 // 84826	-8.25778
3901055	NM_012072 // CD93 // CD93 molecule // 20p11.21 // 22918	-8.23214
3320865	NM_018222 // PARVA // parvin, alpha // 11p15.3 // 55742	-8.22333
2464499	NM_031844 // HNRPU // heterogeneous nuclear ribonucleoprotein U (scaffold attachment factor A) // 1q44 // 3192	-8.22225
3623948	NM_207381 // TNFAIP8L3 // tumor necrosis factor, alpha-induced protein 8-like 3 // 15q21.2 // 388121	-8.2143
3797015	NM_003409 // ZFP161 // zinc finger protein 161 homolog (mouse) // 18pter-p11.2 // 7541	-8.20197
3781531	NM_138375 // CABLES1 // Cdk5 and Abl enzyme substrate 1 // 18q11.2 // 91768	-8.16996
2793054	NM_032783 // CBR4 // carbonyl reductase 4 // 4q32.3 // 84869	-8.1594
4009238	NM_006306 // SMC1A // structural maintenance of chromosomes 1A // Xp11.22-p11.21 // 8243	-8.12936
2591643	NM_000393 // COL5A2 // collagen, type V, alpha 2 // 2q14-q32 // 1290	-8.11734
3962799	NM_015140 // TTLL12 // tubulin tyrosine ligase-like family, member 12 // 22q13.31 // 23170	-8.11726
3217242	NM_005458 // GABBR2 // gamma-aminobutyric acid (GABA) B receptor, 2 // 9q22.1-q22.3 // 9568	-8.11556
3190659	NM_003011 // SET // SET translocation (myeloid leukemia-associated) // 9q34 // 6418	-8.11327
2458773	NM_001618 // PARP1 // poly (ADP-ribose) polymerase family, member 1 // 1q41-q42 // 142	-8.06933
3753500	NM_152270 // SLFN11 // schlafen family member 11 // 17q12 // 91607	-8.05673
3064293	NM_004444 // EPHB4 // EPH receptor B4 // 7q22 // 2050	-8.04747
3173880	NM_004817 // TJP2 // tight junction protein 2 (zona occludens 2) // 9q13-q21 // 9414	-8.04178
3944147	NM_006739 // MCM5 // MCM5 minichromosome maintenance deficient 5, cell division cycle 46 (S. cerevisiae) // 22q13.1 // 4174	-8.03566
2957126	NM_002388 // MCM3 // MCM3 minichromosome maintenance deficient 3 (S. cerevisiae) // 6p12 // 4172	-8.0185
3774593	NM_022156 // DUS1L // dihydrouridine synthase 1-like (S. cerevisiae) // 17q25.3 // 64118	-8.00702
2935475	NM_206855 // QKI // quaking homolog, KH domain RNA binding (mouse) // 6q26-q27 // 9444	-8.00425
3949055	NM_016426 // GTSE1 // G-2 and S-phase expressed 1 // 22q13.2-q13.3 // 51512	-7.99022
3360800	NM_145040 // PRKCDBP // protein kinase C, delta binding protein // 11p15.4 // 112464	-7.98934
2469252	NM_001034 // RRM2 // ribonucleotide reductase M2 polypeptide // 2p25-p24 // 6241	-7.97875
2652410	NM_022763 // FNDC3B // fibronectin type III domain containing 3B // 3q26.31 // 64778	-7.97304
2409368	NM_031207 // HYI // hydroxypyruvate isomerase homolog (E. coli) // 1p34.2 // 81888	-7.96241
3891163	NM_080425 // GNAS // GNAS complex locus // 20q13.3 // 2778	-7.95023
2518583	NM_018981 // DNAJC10 // DnaJ (Hsp40) homolog, subfamily C, member 10 // 2q32.1 // 54431	-7.93049
3969802	NM_203281 // BMX // BMX non-receptor tyrosine kinase // Xp22.2 // 660	-7.92687
3581386	NM_017955 // CDCA4 // cell division cycle associated 4 // 14q32.33 // 55038	-7.91412
2365210	NM_012474 // UCK2 // uridine-cytidine kinase 2 // 1q23 // 7371	-7.8916
3936515	NM_018943 // TUBA8 // tubulin, alpha 8 // 22q11.1 // 51807	-7.87141
2735759	NM_007351 // MMRN1 // multimerin 1 // 4q22 // 22915	-7.86549
3375894	NM_153265 // EML3 // echinoderm microtubule associated protein like 3 // 11q12.3 // 256364	-7.86376
2332144	NM_001905 // CTPS // CTP synthase // 1p34.1 // 1503	-7.85417
3431553	NM_013300 // C12orf24 // chromosome 12 open reading frame 24 // 12q24.11 // 29902	-7.85218
3950629	NM_025204 // TRABD // TraB domain containing // 22q13.33 // 80305	-7.8446
2933392	NM_003898 // SYNJ2 // synaptojanin 2 // 6q25.3 // 8871	-7.82415
3318890	NM_001014794 // ILK // integrin-linked kinase // 11p15.5-p15.4 // 3611	-7.8216
3820663	NM_012218 // ILF3 // interleukin enhancer binding factor 3, 90kDa // 19p13.2 // 3609	-7.81338
2745899	NM_022475 // HHIP // hedgehog interacting protein // 4q28-q32 // 64399	-7.80227
3417146	NM_052827 // CDK2 // cyclin-dependent kinase 2 // 12q13 // 1017	-7.73615
3945084	NM_033386 // MICALL1 // MICAL-like 1 // 22q13.1-q13.2 // 85377	-7.72709
3761806	NM_002634 // PHB // prohibitin // 17q21 // 5245	-7.72137
2807621	NM_000958 // PTGER4 // prostaglandin E receptor 4 (subtype EP4) // 5p13.1 // 5734	-7.71329
3770606	NM_016185 // HN1 // hematological and neurological expressed 1 // 17q25.1 // 51155	-7.70617
3199207	NM_005596 // NFIB // nuclear factor I/B // 9p24.1 // 4781	-7.69929
3595315	NM_032866 // CGNL1 // cingulin-like 1 // 15q21.3 // 84952	-7.69484
2635906	NM_145753 // PHLDB2 // pleckstrin homology-like domain, family B, member 2 // 3q13.2 // 90102	-7.68489
2624074	NM_206825 // GNL3 // guanine nucleotide binding protein-like 3 (nucleolar) // 3p21.1 // 26354	-7.68045
3595096	NM_207038 // TCF12 // transcription factor 12 (HTF4, helix-loop-helix transcription factors 4) // 15q21 // 6938	-7.67941
2401275	NM_005826 // HNRPR // heterogeneous nuclear ribonucleoprotein R // 1p36.12 // 10236	-7.67668
2587961	NM_001025201 // CHN1 // chimerin (chimaerin) 1 // 2q31-q32.1 // 1123	-7.66238
2811812	NM_016338 // IPO11 // importin 11 // 5q12.1 // 51194	-7.64738
3076753	XM_001130020 // KIAA1147 // KIAA1147 // 7q34 // 5718	-7.63137
3779756	NM_001013437 // SEH1L // SEH1-like (S. cerevisiae) // 18p11.21 // 81929	-7.63089
2348569	NM_017734 // PALMD // palmdelphin // 1p22-p21 // 54873	-7.6164
2577896	NM_005915 // MCM6 // minichromosome maintenance deficient 6 homolog (S. cerevisiae) // 2q21 // 4175	-7.6086
2487082	NM_018153 // ANTXR1 // anthrax toxin receptor 1 // 2p13.1 // 84168	-7.59564
3454892	NM_007210 // GALNT6 // UDP-N-acetyl-alpha-D-galactosamine:polypeptide N-acetylgalactosaminyltransferase 6 (GalNAc-T6) // 12q13 // 11226	-7.58853
3082874	NM_014629 // ARHGEF10 // Rho guanine nucleotide exchange factor (GEF) 10 // 8p23 // 9639	-7.57608
3772661	NM_003255 // TIMP2 // TIMP metallopeptidase inhibitor 2 // 17q25 // 7077	-7.5759
4019160	NM_033495 // KLHL13 // kelch-like 13 (Drosophila) // Xq23-q24 // 90293	-7.5636
3204243	NM_147158 // OPRS1 // opioid receptor, sigma 1 // 9p13.3 // 10280	-7.55851
2453370	NM_025179 // PLXNA2 // plexin A2 // 1q32.2 // 5362	-7.54285
2404819	NM_080391 // PTP4A2 // protein tyrosine phosphatase type IVA, member 2 // 1p35 // 8073	-7.48868
2827185	NM_005573 // LMNB1 // lamin B1 // 5q23.3-q31.1 // 4001	-7.48634
2899206	NM_003522 // HIST1H2BF // histone cluster 1, H2bf // 6p21.3 // 8343	-7.47723
2681114	NM_173654 // C3orf64 // chromosome 3 open reading frame 64 // 3p14.1 // 285203	-7.4661
2400373	NM_003760 // EIF4G3 // eukaryotic translation initiation factor 4 gamma, 3 // 1p36.12 // 8672	-7.45697
2622196	NM_001640 // APEH // N-acylaminoacyl-peptide hydrolase // 3p21.31 // 327	-7.4176
3092808	NM_013958 // NRG1 // neuregulin 1 // 8p21-p12 // 3084	-7.40712
3848644	NM_206833 // CTXN1 // cortexin 1 // 19p13.2 // 404217	-7.40548
3667281	NM_012426 // SF3B3 // splicing factor 3b, subunit 3, 130kDa // 16q22.1 // 23450	-7.40277
3638607	NM_001150 // ANPEP // alanyl (membrane) aminopeptidase (aminopeptidase N, aminopeptidase M, microsomal aminopeptidase, CD13, p150) // 15q25-q26 // 290	-7.39451
3198289	BC009510 // C9orf123 // chromosome 9 open reading frame 123 // 9p24.1 // 90871	-7.38653
2923661	NM_000165 // GJA1 // gap junction protein, alpha 1, 43kDa (connexin 43) // 6q21-q23.2 // 2697	-7.38123
3704376	NM_014745 // FAM38A // family with sequence similarity 38, member A // 16q24.3 // 9780	-7.36896
3757329	NM_021991 // JUP // junction plakoglobin // 17q21 // 3728	-7.36805
3842315	NM_016202 // ZNF580 // zinc finger protein 580 // 19q13.42 // 51157	-7.35811
3322958	NM_019028 // ZDHHC13 // zinc finger, DHHC-type containing 13 // 11p15.1 // 54503	-7.34541
3721010	NM_001552 // IGFBP4 // insulin-like growth factor binding protein 4 // 17q12-q21.1 // 3487	-7.34278
2676182	NM_022908 // NT5DC2 // 5'-nucleotidase domain containing 2 // 3p21.1 // 64943	-7.31982
2441386	NM_003617 // RGS5 // regulator of G-protein signalling 5 // 1q23.1 // 8490	-7.31977
3497790	NM_002271 // RANBP5 // RAN binding protein 5 // 13q32.2 // 3843	-7.31286
3375862	NM_004739 // MTA2 // metastasis associated 1 family, member 2 // 11q12-q13.1 // 9219	-7.30499
2444283	NM_003326 // TNFSF4 // tumor necrosis factor (ligand) superfamily, member 4 (tax-transcriptionally activated glycoprotein 1, 34kDa) // 1q25 // 7292	-7.2915
3183111	NM_080546 // SLC44A1 // solute carrier family 44, member 1 // 9q31.2 // 23446	-7.28602
3721795	NM_000263 // NAGLU // N-acetylglucosaminidase, alpha- (Sanfilippo disease IIIB) // 17q21 // 4669	-7.27561
3377964	NM_198897 // FIBP // fibroblast growth factor (acidic) intracellular binding protein // 11q13.1 // 9158	-7.27523
2652675	NM_018098 // ECT2 // epithelial cell transforming sequence 2 oncogene // 3q26.1-q26.2 // 1894	-7.26783
2374126	NM_205860 // NR5A2 // nuclear receptor subfamily 5, group A, member 2 // 1q32.1 // 2494	-7.25289
3668834	NM_032268 // ZNRF1 // zinc and ring finger 1 // 16q23.1 // 84937	-7.24384
2931391	NM_015440 // MTHFD1L // methylenetetrahydrofolate dehydrogenase (NADP+ dependent) 1-like // 6q25.1 // 25902	-7.23929
2394588	NM_012405 // ICMT // isoprenylcysteine carboxyl methyltransferase // 1p36.21 // 23463	-7.22169
3773241	NM_019020 // TBC1D16 // TBC1 domain family, member 16 // 17q25.3 // 125058	-7.21657
3041122	XM_001128032 // MGC87042 // similar to Six transmembrane epithelial antigen of prostate // 7p15.3 // 25622	-7.20918
2836518	NM_198321 // GALNT10 // UDP-N-acetyl-alpha-D-galactosamine:polypeptide N-acetylgalactosaminyltransferase 10 (GalNAc-T10) // 5q33.2 // 55568	-7.20914
3048869	NM_138635 // H2AFV // H2A histone family, member V // 7p13 // 94239	-7.17812
2837810	NM_145049 // UBLCP1 // ubiquitin-like domain containing CTD phosphatase 1 // 5q33.3 // 134510	-7.17641
3476665	NM_005505 // SCARB1 // scavenger receptor class B, member 1 // 12q24.31 // 949	-7.17593
3938238	NM_022044 // SDF2L1 // stromal cell-derived factor 2-like 1 // 22q11.21 // 23753	-7.17246
2791419	NM_001031700 // C4orf18 // chromosome 4 open reading frame 18 // 4q32.1 // 51313	-7.16694
3214668	NM_002161 // IARS // isoleucine-tRNA synthetase // 9q21 // 3376	-7.16379
2699623	NM_020353 // PLSCR4 // phospholipid scramblase 4 // 3q24 // 57088	-7.1632
3861581	NM_001398 // ECH1 // enoyl Coenzyme A hydratase 1, peroxisomal // 19q13.1 // 1891	-7.14515
2473991	NM_001809 // CENPA // centromere protein A // 2p24-p21 // 1058	-7.14414
3333247	NM_004265 // FADS2 // fatty acid desaturase 2 // 11q12-q13.1 // 9415	-7.14376
2997376	NM_018685 // ANLN // anillin, actin binding protein // 7p15-p14 // 54443	-7.12656
3815165	NM_031990 // PTBP1 // polypyrimidine tract binding protein 1 // 19p13.3 // 5725	-7.11977
2709486	NM_002916 // RFC4 // replication factor C (activator 1) 4, 37kDa // 3q27 // 5984	-7.10993
3179872	NM_014612 // FAM120A // family with sequence similarity 120A // 9q22.31 // 23196	-7.09383
2324919	NM_004442 // EPHB2 // EPH receptor B2 // 1p36.1-p35 // 2048	-7.08842
3662265	NM_014669 // NUP93 // nucleoporin 93kDa // 16q13 // 9688	-7.08765
2704441	NM_005241 // EVI1 // ecotropic viral integration site 1 // 3q24-q28 // 2122	-7.07691
2732844	NM_005139 // ANXA3 // annexin A3 // 4q13-q22 // 306	-7.07234
3690154	NM_018092 // NETO2 // neuropilin (NRP) and tolloid (TLL)-like 2 // 16q11 // 81831	-7.05408
3872983	NM_198426 // CHMP2A // chromatin modifying protein 2A // 19q // 27243	-7.05162
3415320	NM_005556 // KRT7 // keratin 7 // 12q12-q13 // 3855	-7.0502
2346023	NM_018103 // LRRC8D // leucine rich repeat containing 8 family, member D // 1p22.2 // 55144	-7.01555
2942306	NM_016495 // TBC1D7 // TBC1 domain family, member 7 // 6p24.1 // 51256	-7.01355
3649052	NM_014048 // MKL2 // MKL/myocardin-like 2 // 16p13.12 // 57496	-7.01248
3373724	NM_003146 // SSRP1 // structure specific recognition protein 1 // 11q12 // 6749	-7.00555
2951567	NM_004117 // FKBP5 // FK506 binding protein 5 // 6p21.3-21.2 // 2289	-6.97269
2694001	NM_001003794 // MGLL // monoglyceride lipase // 3q21.3 // 11343	-6.97215
2803329	NM_006317 // BASP1 // brain abundant, membrane attached signal protein 1 // 5p15.1-p14 // 10409	-6.9657
3797032	NM_012307 // EPB41L3 // erythrocyte membrane protein band 4.1-like 3 // 18p11.32 // 23136	-6.95867
3850069	NM_001379 // DNMT1 // DNA (cytosine-5-)-methyltransferase 1 // 19p13.2 // 1786	-6.95668
2450865	NM_004078 // CSRP1 // cysteine and glycine-rich protein 1 // 1q32 // 1465	-6.93729
2711957	NM_152531 // C3orf21 // chromosome 3 open reading frame 21 // 3q29 // 152002	-6.91547
3351564	NM_015157 // PHLDB1 // pleckstrin homology-like domain, family B, member 1 // 11q23.3 // 23187	-6.89439
2322036	NM_017556 // FBLIM1 // filamin binding LIM protein 1 // 1p36.21 // 54751	-6.88531
3693837	NM_002080 // GOT2 // glutamic-oxaloacetic transaminase 2, mitochondrial (aspartate aminotransferase 2) // 16q21 // 2806	-6.85053
3756193	NM_001067 // TOP2A // topoisomerase (DNA) II alpha 170kDa // 17q21-q22 // 7153	-6.8504
3451375	NM_153026 // PRICKLE1 // prickle homolog 1 (Drosophila) // 12q12 // 144165	-6.83499
3453370	NM_001659 // AR// ADP-ribosylation factor 3 // 12q13 // 377	-6.83466
3742130	NM_014520 // MYBBP1A // MYB binding protein (P160) 1a // 17p13.3 // 10514	-6.83035
3525313	NM_001845 // COL4A1 // collagen, type IV, alpha 1 // 13q34 // 1282	-6.82718
2975014	NM_005627 // SGK // serum/glucocorticoid regulated kinase // 6q23 // 6446	-6.81116
3468261	NM_024057 // NUP37 // nucleoporin 37kDa // 12q23.2 // 79023	-6.80779
2570616	NM_004336 // BUB1 // BUB1 budding uninhibited by benzimidazoles 1 homolog (yeast) // 2q14 // 699	-6.80588
3599709	NM_015554 // GLCE // UDP-glucuronic acid epimerase // 15q23 // 26035	-6.80582
2961177	NM_004370 // COL12A1 // collagen, type XII, alpha 1 // 6q12-q13 // 1303	-6.7798
2922215	NM_002356 // MARCKS // myristoylated alanine-rich protein kinase C substrate // 6q22.2 // 4082	-6.76036
2419432	XM_942048 // ELTD1 // EGF, latrophilin and seven transmembrane domain containing 1 // 1p33-p32 // 6412	-6.75291
3220977	NM_005156 // ROD1 // ROD1 regulator of differentiation 1 (S. pombe) // 9q32 // 9991	-6.72825
2623922	NM_015136 // STAB1 // stabilin 1 // 3p21.1 // 23166	-6.71734
3865378	NM_001983 // ERCC1 // excision repair cross-complementing rodent repair deficiency, complementation group 1 (includes overlapping antisense sequence) // 19q13.2-q13.3 // 2067	-6.71204
2362702	NM_017823 // DUSP23 // dual specificity phosphatase 23 // 1q23.2 // 54935	-6.69156
3809826	NM_005603 // ATP8B1 // ATPase, Class I, type 8B, member 1 // 18q21-q22|18q21.31 // 5205	-6.68963
2497082	NM_016232 // IL1RL1 // interleukin 1 receptor-like 1 // 2q12 // 9173	-6.68706
3143660	NM_005941 // MMP16 // matrix metallopeptidase 16 (membrane-inserted) // 8q21 // 4325	-6.68453
2451200	NM_014176 // UBE2T // ubiquitin-conjugating enzyme E2T (putative) // 1q32.1 // 29089	-6.676
3335719	NM_006848 // CCDC85B // coiled-coil domain containing 85B // 11q12.1 // 11007	-6.66685
3454331	NM_016357 // LIMA1 // LIM domain and actin binding 1 // 12q13 // 51474	-6.66277
3188697	NM_014397 // NEK6 // NIMA (never in mitosis gene a)-related kinase 6 // 9q33.3-q34.11 // 10783	-6.66249
3453405	NM_016594 // FKBP11 // FK506 binding protein 11, 19 kDa // 12q13.12 // 51303	-6.64837
3523156	NM_032813 // TMTC4 // transmembrane and tetratricopeptide repeat containing 4 // 13q32.3 // 84899	-6.63739
3247172	NM_012242 // DKK1 // dickkopf homolog 1 (Xenopus laevis) // 10q11.2 // 22943	-6.62276
3427767	NM_001032283 // TMPO // thymopoietin // 12q22 // 7112	-6.6227
3096575	XM_372038 // HGSNAT // heparan-alpha-glucosaminide N-acetyltransferase // 8p11.1 // 13805	-6.60303
3952825	NM_053004 // GNB1L // guanine nucleotide binding protein (G protein), beta polypeptide 1-like // 22q11.2 // 54584	-6.59113
2540317	NM_005742 // PDIA6 // protein disulfide isomerase family A, member 6 // 2p25.1 // 10130	-6.59079
3561868	NM_175060 // CLEC14A // C-type lectin domain family 14, member A // 14q21.1 // 161198	-6.58226
3896200	NM_002592 // PCNA // proliferating cell nuclear antigen // 20pter-p12 // 5111	-6.57669
3440598	NM_202002 // FOXM1 // forkhead box M1 // 12p13 // 2305	-6.55271
3942648	NR_002323 // TUG1 // taurine upregulated gene 1 // 22q12.2 // 55000	-6.54897
2782694	NM_024590 // ARSJ // arylsulfatase family, member J // 4q26 // 79642	-6.54312
3184408	NM_147150 // PALM2-AKAP2 // PALM2-AKAP2 protein // 9q31-q33 // 445815	-6.5193
2685776	NM_153182 // MINA // MYC induced nuclear antigen // 3q11.2 // 84864	-6.51089
2459042	NM_003607 // CDC42BPA // CDC42 binding protein kinase alpha (DMPK-like) // 1q42.11 // 8476	-6.50821
2615938	NM_138410 // CMTM7 // CKLF-like MARVEL transmembrane domain containing 7 // 3p22.3 // 112616	-6.50547
3210808	NM_002072 // GNAQ // guanine nucleotide binding protein (G protein), q polypeptide // 9q21 // 2776	-6.49805
3413875	NM_005480 // TROAP // trophinin associated protein (tastin) // 12q13.12 // 10024	-6.48602
3286286	NM_004966 // HNRPF // heterogeneous nuclear ribonucleoprotein F // 10q11.21-q11.22 // 3185	-6.46812
2511820	NM_003628 // PKP4 // plakophilin 4 // 2q23-q31 // 8502	-6.44765
3725456	NM_005175 // ATP5G1 // ATP synthase, H+ transporting, mitochondrial F0 complex, subunit C1 (subunit 9) // 17q21.32 // 516	-6.43571
2423829	NM_004815 // ARHGAP29 // Rho GTPase activating protein 29 // 1p22.1 // 9411	-6.43325
2739714	BC022534 // C4orf32 // chromosome 4 open reading frame 32 // 4q25 // 132720	-6.43219
3457614	NM_198324 // CS // citrate synthase // 12q13.2-q13.3 // 1431	-6.42819
3278813	NM_031453 // FAM107B // family with sequence similarity 107, member B // 10p13 // 83641	-6.4247
2641341	NM_014049 // ACAD9 // acyl-Coenzyme A dehydrogenase family, member 9 // 3q21.3 // 28976	-6.40965
2744674	NM_031296 // RAB33B // RAB33B, member RAS oncogene family // 4q28 // 83452	-6.40716
2333318	NM_002840 // PTPRF // protein tyrosine phosphatase, receptor type, F // 1p34 // 5792	-6.40457
3284302	NM_003873 // NRP1 // neuropilin 1 // 10p12 // 8829	-6.40179
3476097	NM_004642 // CDK2AP1 // CDK2-associated protein 1 // 12q24.31 // 8099	-6.39767
2731381	NM_001511 // CXCL1 // chemokine (C-X-C motif) ligand 1 (melanoma growth stimulating activity, alpha) // 4q21 // 2919	-6.38862
3778504	NM_006868 // RAB31 // RAB31, member RAS oncogene family // 18p11.3 // 11031	-6.38774
4017810	NM_022977 // ACSL4 // acyl-CoA synthetase long-chain family member 4 // Xq22.3-q23 // 2182	-6.38623
3589458	NM_003246 // THBS1 // thrombospondin 1 // 15q15 // 7057	-6.38249
2413907	NM_014762 // DHCR24 // 24-dehydrocholesterol reductase // 1p33-p31.1 // 1718	-6.34992
3390180	NM_153705 // KDELC2 // KDEL (Lys-Asp-Glu-Leu) containing 2 // 11q22.3 // 143888	-6.34709
2544484	NM_004036 // ADCY3 // adenylate cyclase 3 // 2p24-p22 // 109	-6.32865
2862696	NM_003633 // ENC1 // ectodermal-neural cortex (with BTB-like domain) // 5q12-q13.3 // 8507	-6.32153
2694123	NM_003707 // RUVBL1 // RuvB-like 1 (E. coli) // 3q21 // 8607	-6.32034
3907011	NM_000022 // ADA // adenosine deaminase // 20q12-q13.11 // 100	-6.28528
3297536	NM_145869 // ANXA11 // annexin A11 // 10q23 // 311	-6.28492
3558290	NM_020195 // C14orf124 // chromosome 14 open reading frame 124 // 14q12 // 56948	-6.26562
3771800	NM_003016 // SFRS2 // splicing factor, arginine/serine-rich 2 // 17q25.2 // 6427	-6.25698
3439178	NM_018663 // PXMP2 // peroxisomal membrane protein 2, 22kDa // 12q24.33 // 5827	-6.24723
2759582	NM_198595 // AFAP // actin filament associated protein // 4p16 // 60312	-6.21397
4027176	NM_001456 // FLNA // filamin A, alpha (actin binding protein 280) // Xq28 // 2316	-6.20006
2494484	NM_015341 // NCAPH // non-SMC condensin I complex, subunit H // 2q11.2 // 23397	-6.19721
2418078	NM_173808 // NEGR1 // neuronal growth regulator 1 // 1p31.1 // 257194	-6.19104
3665603	NM_006565 // CTCF // CCCTC-binding factor (zinc finger protein) // 16q21-q22.3 // 10664	-6.18823
2469094	NM_005680 // TAF1B // TATA box binding protein (TBP)-associated factor, RNA polymerase I, B, 63kDa // 2p25 // 9014	-6.17404
3415109	NM_000020 // ACVRL1 // activin A receptor type II-like 1 // 12q11-q14 // 94	-6.16333
3462816	NM_007350 // PHLDA1 // pleckstrin homology-like domain, family A, member 1 // 12q15 // 22822	-6.15829
3815399	NM_004368 // CNN2 // calponin 2 // 19p13.3 // 1265	-6.15239
3611625	NM_000693 // ALDH1A3 // aldehyde dehydrogenase 1 family, member A3 // 15q26.3 // 220	-6.14634
3717870	NM_015544 // TMEM98 // transmembrane protein 98 // 17q11.2 // 26022	-6.14573
3837431	NM_014601 // EHD2 // EH-domain containing 2 // 19q13.3 // 30846	-6.13606
4000944	NM_002893 // RBBP7 // retinoblastoma binding protein 7 // Xp22.2 // 5931	-6.13151
3380697	NM_001360 // DHCR7 // 7-dehydrocholesterol reductase // 11q13.2-q13.5 // 1717	-6.12794
2775965	NM_015697 // COQ2 // coenzyme Q2 homolog, prenyltransferase (yeast) // 4q21.23 // 27235	-6.12771
2852237	NM_022130 // GOLPH3 // golgi phosphoprotein 3 (coat-protein) // 5p13.3 // 64083	-6.12139
2779543	NM_016242 // EMCN // endomucin // 4q23 // 51705	-6.12078
3886639	NM_003404 // YWHAB // tyrosine 3-monooxygenase/tryptophan 5-monooxygenase activation protein, beta polypeptide // 20q13.1 // 7529	-6.12039
2646125	NM_004267 // CHST2 // carbohydrate (N-acetylglucosamine-6-O) sulfotransferase 2 // 3q24 // 9435	-6.107
2734421	NM_001025616 // ARHGAP24 // Rho GTPase activating protein 24 // 4q21.23-q21.3 // 83478	-6.10464
2801526	NM_012073 // CCT5 // chaperonin containing TCP1, subunit 5 (epsilon) // 5p15.2 // 22948	-6.08382
3025545	NM_033139 // CALD1 // caldesmon 1 // 7q33 // 800	-6.07797
3929721	NM_000819 // GART // phosphoribosylglycinamide formyltransferase, phosphoribosylglycinamide synthetase, phosphoribosylaminoimidazole synthetase // 21q22.1|21q22.11 // 2618	-6.07055
2463864	NM_001042405 // CEP170 // centrosomal protein 170kDa // 1q44 // 9859	-6.06795
4004853	NM_006307 // SRPX // sushi-repeat-containing protein, X-linked // Xp21.1 // 8406	-6.06303
3759077	NM_016016 // SLC25A39 // solute carrier family 25, member 39 // 17q12 // 51629	-6.05389
3169331	NM_000692 // ALDH1B1 // aldehyde dehydrogenase 1 family, member B1 // 9p11.1 // 219	-6.0508
3661065	NM_005611 // RBL2 // retinoblastoma-like 2 (p130) // 16q12.2 // 5934	-6.04874
2371474	NM_052965 // C1orf19 // chromosome 1 open reading frame 19 // 1q25 // 116461	-6.039
3774635	NM_004104 // FASN // fatty acid synthase // 17q25 // 2194	-6.03133
2897172	NM_182757 // IBRDC2 // IBR domain containing 2 // 6p22.3 // 255488	-6.03055
2409220	NM_006824 // EBNA1BP2 // EBNA1 binding protein 2 // 1p35-p33 // 10969	-6.02785
2545549	NM_021095 // SLC5A6 // solute carrier family 5 (sodium-dependent vitamin transporter), member 6 // 2p23 // 8884	-6.02695
3223687	NM_001009936 // PHF19 // PHD finger protein 19 // 9q33.2 // 26147	-6.0236
3072546	NM_018718 // TSGA14 // testis specific, 14 // 7q32 // 95681	-6.01698
3046197	NM_014800 // ELMO1 // engulfment and cell motility 1 // 7p14.2 // 9844	-6.01646
2594951	NM_001044385 // ALS2CR4 // amyotrophic lateral sclerosis 2 (juvenile) chromosome region, candidate 4 // --- // 65062	-6.01295
3394092	NM_001467 // SLC37A4 // solute carrier family 37 (glycerol-6-phosphate transporter), member 4 // 11q23.3 // 2542	-6.00426
3590014	NM_170589 // CASC5 // cancer susceptibility candidate 5 // 15q14 // 57082	-6.00423
3834519	NM_004706 // ARHGEF1 // Rho guanine nucleotide exchange factor (GEF) 1 // 19q13.13 // 9138	-6.00397
2591367	NM_005795 // CALCRL // calcitonin receptor-like // 2q32.1 // 10203	-6.00031
3119236	NM_016647 // C8orf55 // chromosome 8 open reading frame 55 // 8q24.3 // 51337	-5.99656
3031517	NM_153236 // GIMAP7 // GTPase, IMAP family member 7 // 7q36.1 // 168537	-5.99114
3661718	NM_017839 // AYTL1 // acyltransferase like 1 // 16q12.2 // 54947	-5.98694
3309755	NM_024834 // C10orf119 // chromosome 10 open reading frame 119 // 10q26.11 // 79892	-5.98445
3942062	NM_181832 // NF2 // neurofibromin 2 (bilateral acoustic neuroma) // 22q12.2 // 4771	-5.98431
2417272	NM_018841 // GNG12 // guanine nucleotide binding protein (G protein), gamma 12 // 1p31.3 // 55970	-5.96014
3899346	NM_014426 // SNX5 // sorting nexin 5 // 20p11 // 27131	-5.95899
3845365	NM_003200 // TCF3 // transcription factor 3 (E2A immunoglobulin enhancer binding factors E12/E47) // 19p13.3 // 6929	-5.94806
2396461	NM_003132 // SRM // spermidine synthase // 1p36-p22 // 6723	-5.944
2966636	NM_006828 // ASCC3 // activating signal cointegrator 1 complex subunit 3 // 6q16.1-q16.3 // 10973	-5.94343
3381377	NM_014824 // FCHSD2 // FCH and double SH3 domains 2 // 11q13.4 // 9873	-5.94167
2675171	NM_033158 // HYAL2 // hyaluronoglucosaminidase 2 // 3p21.3 // 8692	-5.92973
3703129	NM_206967 // C16orf74 // chromosome 16 open reading frame 74 // 16q24.1 // 404550	-5.92543
3945006	NM_005318 // H1F0 // H1 histone family, member 0 // 22q13.1 // 3005	-5.92154
3413278	NM_024056 // TMEM106C // transmembrane protein 106C // 12q13.1 // 79022	-5.91052
3385307	NM_001014811 // ME3 // malic enzyme 3, NADP(+)-dependent, mitochondrial // 11cen-q22.3 // 10873	-5.90746
3514879	NR_002816 // THSD1P // thrombospondin, type I, domain containing 1 pseudogene // 13q14.3 // 374500	-5.90079
3091475	NM_016240 // SCARA3 // scavenger receptor class A, member 3 // 8p21 // 51435	-5.90061
3928040	NM_016940 // C21orf6 // chromosome 21 open reading frame 6 // 21q22.11 // 10069	-5.89954
2770469	NM_001553 // IGFBP7 // insulin-like growth factor binding protein 7 // 4q12 // 3490	-5.89465
2491615	NM_005911 // MAT2A // methionine adenosyltransferase II, alpha // 2p11.2 // 4144	-5.89444
3435490	NM_003677 // DENR // density-regulated protein // 12q24.31 // 8562	-5.88014
2524301	NM_201266 // NRP2 // neuropilin 2 // 2q33.3 // 8828	-5.87521
3258260	NM_019053 // EXOC6 // exocyst complex component 6 // 10q23.33 // 54536	-5.87064
3535515	NM_001042481 // FRMD6 // FERM domain containing 6 // 14q22.1 // 122786	-5.86624
3554592	NM_033271 // BTBD6 // BTB (POZ) domain containing 6 // 14q32 // 90135	-5.85437
2675925	NM_001947 // DUSP7 // dual specificity phosphatase 7 // 3p21 // 1849	-5.85427
3091077	NM_001386 // DPYSL2 // dihydropyrimidinase-like 2 // 8p22-p21 // 1808	-5.84256
2635983	NM_018394 // ABHD10 // abhydrolase domain containing 10 // 3q13.2 // 55347	-5.8387
3895679	NM_001039140 // C20orf27 // chromosome 20 open reading frame 27 // 20p13 // 54976	-5.83509
2895159	NM_002114 // HIVEP1 // human immunodeficiency virus type I enhancer binding protein 1 // 6p24-p22.3 // 3096	-5.83228
3880827	NM_021067 // GINS1 // GINS complex subunit 1 (Psf1 homolog) // 20p11.21 // 9837	-5.82907
3962448	NR_002184 // dJ222E13.2 // similar to CGI-96 // 22q13.2 // 91695	-5.82609
2743800	NM_032961 // PCDH10 // protocadherin 10 // 4q28.3 // 57575	-5.82425
3939183	NM_021574 // BCR // breakpoint cluster region // 22q11|22q11.23 // 613	-5.82286
2954678	NM_020750 // XPO5 // exportin 5 // 6p21.1 // 57510	-5.82228
2365496	NM_017542 // POGK // pogo transposable element with KRAB domain // 1q24.1 // 57645	-5.80849
3581221	XM_001132404 // C14orf78 // chromosome 14 open reading frame 78 // 14q32.33 // 11314	-5.80634
2809245	NM_002203 // ITGA2 // integrin, alpha 2 (CD49B, alpha 2 subunit of VLA-2 receptor) // 5q23-q31 // 3673	-5.78343
2912980	NM_024576 // OGFRL1 // opioid growth factor receptor-like 1 // 6q13 // 79627	-5.78295
3978518	NM_177433 // MAGED2 // melanoma antigen family D, 2 // Xp11.2 // 10916	-5.78265
3795866	NM_017512 // ENOSF1 // enolase superfamily member 1 // 18p11.32 // 55556	-5.7677
3918104	NM_058187 // C21orf63 // chromosome 21 open reading frame 63 // 21q22.11 // 59271	-5.76665
2583602	NM_016836 // RBMS1 // RNA binding motif, single stranded interacting protein 1 // 2q24.2 // 5937	-5.76225
3591400	NM_014444 // 76P // gamma tubulin ring complex protein (76p gene) // 15q15 // 27229	-5.74043
3457523	NM_194358 // RNF41 // ring finger protein 41 // 12q13.2 // 10193	-5.73887
2400177	NM_018584 // CAMK2N1 // calcium/calmodulin-dependent protein kinase II inhibitor 1 // 1p36.12 // 55450	-5.73047
2398894	NM_018715 // RCC2 // regulator of chromosome condensation 2 // 1p36.13 // 55920	-5.72864
3399545	NM_015261 // NCAPD3 // non-SMC condensin II complex, subunit D3 // 11q25 // 23310	-5.72556
3697218	NM_018052 // VAC14 // Vac14 homolog (S. cerevisiae) // 16q22.1 // 55697	-5.71959
3933817	NM_018669 // WDR4 // WD repeat domain 4 // 21q22.3 // 10785	-5.7123
3078435	NM_004911 // PDIA4 // protein disulfide isomerase family A, member 4 // 7q35 // 9601	-5.7118
3965751	NM_002969 // MAPK12 // mitogen-activated protein kinase 12 // 22q13.33 // 6300	-5.69782
2685034	NM_001008390 // CGGBP1 // CGG triplet repeat binding protein 1 // 3p12-p11.1 // 8545	-5.69729
3757770	NM_012448 // STAT5B // signal transducer and activator of transcription 5B // 17q11.2 // 6777	-5.69416
2548172	NM_005102 // FEZ2 // fasciculation and elongation protein zeta 2 (zygin II) // 2p21 // 9637	-5.67698
3962165	NM_024053 // CENPM // centromere protein M // 22q13.2 // 79019	-5.67636
3250699	NM_004096 // EIF4EBP2 // eukaryotic translation initiation factor 4E binding protein 2 // 10q21-q22 // 1979	-5.6738
2325002	NM_015013 // AOF2 // amine oxidase (flavin containing) domain 2 // 1p36.12 // 23028	-5.66984
3190366	NM_005094 // SLC27A4 // solute carrier family 27 (fatty acid transporter), member 4 // 9q34.11 // 10999	-5.66754
3020444	NM_006136 // CAPZA2 // capping protein (actin filament) muscle Z-line, alpha 2 // 7q31.2-q31.3 // 830	-5.66383
3725517	NM_006546 // IGF2BP1 // insulin-like growth factor 2 mRNA binding protein 1 // 17q21.32 // 10642	-5.65926
3387537	NM_032427 // MAML2 // mastermind-like 2 (Drosophila) // 11q21 // 84441	-5.65611
3742783	NM_033007 // NLRP1 // NLR family, pyrin domain containing 1 // 17p13.2 // 22861	-5.64209
2595443	NM_018256 // WDR12 // WD repeat domain 12 // 2q33.1 // 55759	-5.63724
3712363	NM_201274 // M-RIP // myosin phosphatase-Rho interacting protein // 17p11.2 // 23164	-5.63336
4005644	NM_004229 // CRSP2 // cofactor required for Sp1 transcriptional activation, subunit 2, 150kDa // Xp11.4-p11.2 // 9282	-5.62895
2673830	NM_001009996 // DALRD3 // DALR anticodon binding domain containing 3 // 3p21.31 // 55152	-5.62686
3035990	NM_032415 // CARD11 // caspase recruitment domain family, member 11 // 7p22 // 84433	-5.62304
2343334	NM_017655 // GIPC2 // GIPC PDZ domain containing family, member 2 // 1p31.1 // 54810	-5.59141
3325839	NM_018393 // TCP11L1 // t-complex 11 (mouse)-like 1 // 11p13 // 55346	-5.57221
2957596	NM_021814 // ELOVL5 // ELOVL family member 5, elongation of long chain fatty acids (FEN1/Elo2, SUR4/Elo3-like, yeast) // 6p21.1-p12.1 // 60481	-5.57059
2460817	NM_020808 // SIPA1L2 // signal-induced proliferation-associated 1 like 2 // 1q42.2 // 57568	-5.56875
2401493	NM_002167 // ID3 // inhibitor of DNA binding 3, dominant negative helix-loop-helix protein // 1p36.13-p36.12 // 3399	-5.5673
3035049	NM_032350 // MGC11257 // hypothetical protein MGC11257 // 7p22.3 // 84310	-5.54658
2672857	NM_003074 // SMARCC1 // SWI/SNF related, matrix associated, actin dependent regulator of chromatin, subfamily c, member 1 // 3p23-p21 // 6599	-5.54476
3168508	NM_014791 // MELK // maternal embryonic leucine zipper kinase // 9p13.2 // 9833	-5.54412
2952065	NM_016059 // PPIL1 // peptidylprolyl isomerase (cyclophilin)-like 1 // 6p21.1 // 51645	-5.52868
3468103	NM_024312 // GNPTAB // N-acetylglucosamine-1-phosphate transferase, alpha and beta subunits // 12q23.2 // 79158	-5.52644
2956052	NM_014452 // TNFRSF21 // tumor necrosis factor receptor superfamily, member 21 // 6p21.1-12.2 // 27242	-5.52281
3725602	NM_016428 // ABI3 // ABI gene family, member 3 // 17q21.3 // 51225	-5.52254
2662356	NM_133480 // TADA3L // transcriptional adaptor 3 (NGG1 homolog, yeast)-like // 3p25.3 // 10474	-5.52134
2941972	NM_032744 // C6orf105 // chromosome 6 open reading frame 105 // 6p24.1 // 84830	-5.50301
3655665	NM_002383 // MAZ // MYC-associated zinc finger protein (purine-binding transcription factor) // 16p11.2 // 4150	-5.49939
3595979	NM_004701 // CCNB2 // cyclin B2 // 15q22.2 // 9133	-5.4934
3680610	NM_002094 // GSPT1 // G1 to S phase transition 1 // 16p13.1 // 2935	-5.48366
3539070	NM_001530 // HIF1A // hypoxia-inducible factor 1, alpha subunit (basic helix-loop-helix transcription factor) // 14q21-q24 // 3091	-5.47829
3417583	NM_002898 // RBMS2 // RNA binding motif, single stranded interacting protein 2 // 12q13.3 // 5939	-5.47401
3066956	NM_175884 // FLJ36031 // hypothetical protein FLJ36031 // 7q22.3 // 168455	-5.47315
2798586	NM_020731 // AHRR // aryl-hydrocarbon receptor repressor // 5p15.3 // 57491	-5.46499
3626826	NM_004998 // MYO1E // myosin IE // 15q21-q22 // 4643	-5.46196
3212294	NM_031263 // HNRPK // heterogeneous nuclear ribonucleoprotein K // 9q21.32-q21.33 // 3190	-5.45582
3978620	NM_014481 // APEX2 // APEX nuclease (apurinic/apyrimidinic endonuclease) 2 // Xp11.21 // 27301	-5.45306
3551566	NM_016337 // EVL // Enah/Vasp-like // 14q32.2 // 51466	-5.44547
2379754	NM_020197 // SMYD2 // SET and MYND domain containing 2 // 1q41 // 56950	-5.43606
3443985	NM_016511 // CLEC1A // C-type lectin domain family 1, member A // 12p13.2 // 51267	-5.42018
3747199	NM_181716 // PRR6 // proline rich 6 // 17p11.2 // 201161	-5.41906
2380991	NM_018060 // IARS2 // isoleucine-tRNA synthetase 2, mitochondrial // 1q41 // 55699	-5.41196
3164086	NM_001040272 // C9orf94 // chromosome 9 open reading frame 94 // 9p22.1 // 206938	-5.41112
2700404	NM_015472 // WWTR1 // WW domain containing transcription regulator 1 // 3q23-q24 // 25937	-5.40643
2448073	NM_006469 // IVNS1ABP // influenza virus NS1A binding protein // 1q25.1-q31.1 // 10625	-5.40332
3402736	NM_002824 // PTMS // parathymosin // 12p13 // 5763	-5.40326
3199431	NM_178566 // ZDHHC21 // zinc finger, DHHC-type containing 21 // 9p22.3 // 340481	-5.4021
3329649	NM_000107 // DDB2 // damage-specific DNA binding protein 2, 48kDa // 11p12-p11 // 1643	-5.4009
3375582	NM_021727 // FADS3 // fatty acid desaturase 3 // 11q12-q13.1 // 3995	-5.39787
2461473	NM_005646 // TARBP1 // Tar (HIV-1) RNA binding protein 1 // 1q42.3 // 6894	-5.39715
3396198	NM_019055 // ROBO4 // roundabout homolog 4, magic roundabout (Drosophila) // 11q24.2 // 54538	-5.39422
3715512	NM_021137 // TNFAIP1 // tumor necrosis factor, alpha-induced protein 1 (endothelial) // 17q22-q23 // 7126	-5.38864
3388631	NM_052932 // TMEM123 // transmembrane protein 123 // 11q22.1 // 114908	-5.38863
3191695	NM_014285 // EXOSC2 // exosome component 2 // 9q34 // 23404	-5.38859
2762468	NM_017741 // C4orf30 // chromosome 4 open reading frame 30 // 4p15.32 // 54876	-5.38458
2502762	NM_182915 // STEAP3 // STEAP family member 3 // 2q14.2 // 55240	-5.37876
2777714	NM_000345 // SNCA // synuclein, alpha (non A4 component of amyloid precursor) // 4q21 // 6622	-5.37828
3565663	NM_014750 // DLG7 // discs, large homolog 7 (Drosophila) // 14q22.3 // 9787	-5.37263
3129121	NM_018246 // CCDC25 // coiled-coil domain containing 25 // 8p21.1 // 55246	-5.37031
2425400	NM_001439 // EXTL2 // exostoses (multiple)-like 2 // 1p21 // 2135	-5.36607
2893895	NM_001718 // BMP6 // bone morphogenetic protein 6 // 6p24-p23 // 654	-5.36418
2714644	NM_052861 // MGC21675 // hypothetical protein MGC21675 // 4p16.3 // 92070	-5.36187
3976062	NM_003334 // UBE1 // ubiquitin-activating enzyme E1 (A1S9T and BN75 temperature sensitivity complementing) // Xp11.23 // 7317	-5.35808
3377886	NM_005507 // CFL1 // cofilin 1 (non-muscle) // 11q13 // 1072	-5.35715
2462456	NM_018072 // HEATR1 // HEAT repeat containing 1 // 1q43 // 55127	-5.3525
3875642	NM_182734 // PLCB1 // phospholipase C, beta 1 (phosphoinositide-specific) // 20p12 // 23236	-5.35167
3950522	NM_018995 // MOV10L1 // Mov10l1, Moloney leukemia virus 10-like 1, homolog (mouse) // 22q13.33 // 54456	-5.35158
3417371	NM_015292 // FAM62A // family with sequence similarity 62 (C2 domain containing), member A // 12q13.2 // 23344	-5.34571
3258444	NM_018131 // CEP55 // centrosomal protein 55kDa // 10q23.33 // 55165	-5.34176
3754469	NM_198839 // ACACA // acetyl-Coenzyme A carboxylase alpha // 17q21 // 31	-5.33441
2622547	NM_004186 // SEMA3F // sema domain, immunoglobulin domain (Ig), short basic domain, secreted, (semaphorin) 3F // 3p21.3 // 6405	-5.33315
3643347	NM_023933 // C16orf24 // chromosome 16 open reading frame 24 // 16p13.3 // 65990	-5.33221
2609904	NM_016820 // OGG1 // 8-oxoguanine DNA glycosylase // 3p26.2 // 4968	-5.32304
3486728	NM_014252 // SLC25A15 // solute carrier family 25 (mitochondrial carrier; ornithine transporter) member 15 // 13q14 // 10166	-5.3221
3822723	NM_002741 // PKN1 // protein kinase N1 // 19p13.1-p12 // 5585	-5.31403
2949380	NM_006295 // VARS // valyl-tRNA synthetase // 6p21.3 // 7407	-5.3137
2360850	NM_002004 // FDPS // farnesyl diphosphate synthase (farnesyl pyrophosphate synthetase, dimethylallyltranstransferase, geranyltranstransferase) // 1q22 // 2224	-5.31186
3697015	NM_001605 // AARS // alanyl-tRNA synthetase // 16q22 // 16	-5.30191
3334372	NM_000932 // PLCB3 // phospholipase C, beta 3 (phosphatidylinositol-specific) // 11q13 // 5331	-5.29892
2950798	NM_032340 // C6orf125 // chromosome 6 open reading frame 125 // 6p21.31 // 84300	-5.29734
3556990	NM_198086 // JUB // jub, ajuba homolog (Xenopus laevis) // 14q11.2 // 84962	-5.29444
3581442	NM_002226 // JAG2 // jagged 2 // 14q32 // 3714	-5.28879
3260586	NM_005063 // SCD // stearoyl-CoA desaturase (delta-9-desaturase) // 10q23-q24 // 6319	-5.28876
3312490	NM_002417 // MKI67 // antigen identified by monoclonal antibody Ki-67 // 10q25-qter // 4288	-5.28428
7385611	NM_134421 // HPCAL1 // hippocalcin-like 1 // 2p25.1 // 3241	-5.28346
3736290	NM_001168 // BIRC5 // baculoviral IAP repeat-containing 5 (survivin) // 17q25 // 332	-5.28274
3985534	NM_206915 // NGFRAP1 // nerve growth factor receptor (TNFRSF16) associated protein 1 // Xq22.2 // 27018	-5.28177
3770923	NM_000154 // GALK1 // galactokinase 1 // 17q24 // 2584	-5.27469
3060994	NM_000786 // CYP51A1 // cytochrome P450, family 51, subfamily A, polypeptide 1 // 7q21.2-q21.3 // 1595	-5.26945
3378007	NM_031450 // C11orf68 // chromosome 11 open reading frame 68 // 11q13.1 // 83638	-5.25963
2492938	NM_144563 // RPIA // ribose 5-phosphate isomerase A (ribose 5-phosphate epimerase) // 2p11.2 // 22934	-5.25954
2719617	NM_004334 // BST1 // bone marrow stromal cell antigen 1 // 4p15 // 683	-5.25674
3821015	NM_000527 // LDLR // low density lipoprotein receptor (familial hypercholesterolemia) // 19p13.3 // 3949	-5.24872
3863576	NM_002573 // PAFAH1B3 // platelet-activating factor acetylhydrolase, isoform Ib, gamma subunit 29kDa // 19q13.1 // 5050	-5.24699
2837266	NM_001037332 // CYFIP2 // cytoplasmic FMR1 interacting protein 2 // 5q33.3 // 26999	-5.24508
3968512	NM_001830 // CLCN4 // chloride channel 4 // Xp22.3 // 1183	-5.24432
2880292	NM_001387 // DPYSL3 // dihydropyrimidinase-like 3 // 5q32 // 1809	-5.24366
3766796	NM_000442 // PECAM1 // platelet/endothelial cell adhesion molecule (CD31 antigen) // 17q23 // 5175	-5.24208
2766893	NM_173075 // APBB2 // amyloid beta (A4) precursor protein-binding, family B, member 2 (Fe65-like) // 4p14-p13 // 323	-5.23131
3645253	NM_016333 // SRRM2 // serine/arginine repetitive matrix 2 // 16p13.3 // 23524	-5.22697
3852529	NM_002730 // PRKACA // protein kinase, cAMP-dependent, catalytic, alpha // 19p13.1 // 5566	-5.22683
2672966	NM_002375 // MAP4 // microtubule-associated protein 4 // 3p21 // 4134	-5.22303
2998404	NM_005402 // RALA // v-ral simian leukemia viral oncogene homolog A (ras related) // 7p15-p13 // 5898	-5.21626
3200040	NM_017637 // BNC2 // basonuclin 2 // 9p22.3-p22.2 // 54796	-5.21494
3335643	NM_025128 // MUS81 // MUS81 endonuclease homolog (S. cerevisiae) // 11q13 // 80198	-5.21419
3375545	NM_013402 // FADS1 // fatty acid desaturase 1 // 11q12.2-q13.1 // 3992	-5.20959
3583638	NM_001033028 // CYFIP1 // cytoplasmic FMR1 interacting protein 1 // 15q11 // 23191	-5.20956
3087501	NM_016353 // ZDHHC2 // zinc finger, DHHC-type containing 2 // 8p21.3-p22 // 51201	-5.20874
3969047	NM_001039091 // PRPS2 // phosphoribosyl pyrophosphate synthetase 2 // Xp22.3-p22.2 // 5634	-5.20484
2424524	NM_000110 // DPYD // dihydropyrimidine dehydrogenase // 1p22 // 1806	-5.20293
2702395	NM_024621 // VEPH1 // ventricular zone expressed PH domain homolog 1 (zebrafish) // 3q24-q25 // 79674	-5.19182
3569754	NM_004926 // ZFP36L1 // zinc finger protein 36, C3H type-like 1 // 14q22-q24 // 677	-5.19111
3385951	NM_016931 // NOX4 // NADPH oxidase 4 // 11q14.2-q21 // 50507	-5.18099
2664099	NM_022497 // MRPS25 // mitochondrial ribosomal protein S25 // 3p25 // 64432	-5.1759
3290210	NM_001005414 // ZWINT // ZW10 interactor // 10q21-q22 // 11130	-5.17489
2654091	NM_003940 // USP13 // ubiquitin specific peptidase 13 (isopeptidase T-3) // 3q26.2-q26.3 // 8975	-5.17424
4015884	NM_014782 // ARMCX2 // armadillo repeat containing, X-linked 2 // Xq21.33-q22.2 // 9823	-5.16083
3435681	NM_018694 // ARL6IP4 // ADP-ribosylation-like factor 6 interacting protein 4 // 12q24.31 // 51329	-5.15946
3161113	NM_025239 // PDCD1LG2 // programmed cell death 1 ligand 2 // 9p24.2 // 80380	-5.15928
2408189	NM_000310 // PPT1 // palmitoyl-protein thioesterase 1 (ceroid-lipofuscinosis, neuronal 1, infantile) // 1p32 // 5538	-5.15058
3728097	NM_003488 // AKAP1 // A kinase (PRKA) anchor protein 1 // 17q21-q23 // 8165	-5.14669
3041409	NM_006547 // IGF2BP3 // insulin-like growth factor 2 mRNA binding protein 3 // 7p11 // 10643	-5.14543
3190683	NM_013355 // PKN3 // protein kinase N3 // 9q34.11 // 29941	-5.14223
2544201	NM_147184 // TP53I3 // tumor protein p53 inducible protein 3 // 2p23.3 // 9540	-5.13988
3666146	NM_003983 // SLC7A6 // solute carrier family 7 (cationic amino acid transporter, y+ system), member 6 // 16q22.1 // 9057	-5.13793
2345929	NM_032270 // LRRC8C // leucine rich repeat containing 8 family, member C // 1p22.2 // 84230	-5.13175
3624607	NM_000259 // MYO5A // myosin VA (heavy chain 12, myoxin) // 15q21 // 4644	-5.12941
3962219	NM_000262 // NAGA // N-acetylgalactosaminidase, alpha- // 22q13-qter|22q11 // 4668	-5.12834
3707990	NM_032731 // TXNL5 // thioredoxin-like 5 // 17p13.2 // 84817	-5.12661
3407096	NM_019012 // PLEKHA5 // pleckstrin homology domain containing, family A member 5 // 12p12 // 54477	-5.11768
3422855	NM_006851 // GLIPR1 // GLI pathogenesis-related 1 (glioma) // 12q21.2 // 11010	-5.11699
2388219	NM_003686 // EXO1 // exonuclease 1 // 1q42-q43 // 9156	-5.11082
3981120	NM_181673 // OGT // O-linked N-acetylglucosamine (GlcNAc) transferase (UDP-N-acetylglucosamine:polypeptide-N-acetylglucosaminyl transferase) // Xq13 // 8473	-5.109
3980560	NM_012310 // KIF4A // kinesin family member 4A // Xq13.1 // 24137	-5.10626
3476265	NM_001414 // EIF2B1 // eukaryotic translation initiation factor 2B, subunit 1 alpha, 26kDa // 12q24.31 // 1967	-5.10137
2990043	NM_001007157 // PHF14 // PHD finger protein 14 // 7p21.3 // 9678	-5.10089
3887049	NM_181802 // UBE2C // ubiquitin-conjugating enzyme E2C // 20q13.12 // 11065	-5.09536
3345222	NM_130847 // AMOTL1 // angiomotin like 1 // 11q14.3 // 154810	-5.09496
3102096	NM_024870 // DEPDC2 // DEP domain containing 2 // 8q13.2 // 80243	-5.09479
3326183	NM_005898 // GPIAP1 // GPI-anchored membrane protein 1 // 11p13 // 4076	-5.09329
3226592	NM_052844 // WDR34 // WD repeat domain 34 // 9q34.11 // 89891	-5.09155
3136888	NM_014729 // TOX // thymus high mobility group box protein TOX // 8q12.1 // 9760	-5.09087
3502829	NM_000820 // GAS6 // growth arrest-specific 6 // 13q34 // 2621	-5.086
2927255	NM_000288 // PEX7 // peroxisomal biogenesis factor 7 // 6q21-q22.2 // 5191	-5.08531
3272834	NM_138384 // MTG1 // mitochondrial GTPase 1 homolog (S. cerevisiae) // 10q26.3 // 92170	-5.08212
3943207	NM_003405 // YWHAH // tyrosine 3-monooxygenase/tryptophan 5-monooxygenase activation protein, eta polypeptide // 22q12.3 // 7533	-5.08059
2603460	NM_005381 // NCL // nucleolin // 2q12-qter // 4691	-5.07717
3825713	NM_017660 // GATAD2A // GATA zinc finger domain containing 2A // 19p13.11 // 54815	-5.07679
3522398	NM_015296 // DOCK9 // dedicator of cytokinesis 9 // 13q32.3 // 23348	-5.07127
2614369	NM_000965 // RARB // retinoic acid receptor, beta // 3p24 // 5915	-5.07008
2334098	NM_006845 // KIF2C // kinesin family member 2C // 1p34.1 // 11004	-5.06637
2336271	NM_152265 // BTF3L4 // basic transcription factor 3-like 4 // 1p32.3 // 91408	-5.0641
2601021	NM_005687 // FARSLB // phenylalanine-tRNA synthetase-like, beta subunit // 2q36.1 // 10056	-5.06118
2999710	NM_014063 // DBNL // drebrin-like // 7p13 // 28988	-5.05689
3406493	NM_015954 // DERA // 2-deoxyribose-5-phosphate aldolase homolog (C. elegans) // 12p12.3 // 51071	-5.03944
3035892	NM_007353 // GNA12 // guanine nucleotide binding protein (G protein) alpha 12 // 7p22.2 // 2768	-5.03399
3234760	NM_006561 // CUGBP2 // CUG triplet repeat, RNA binding protein 2 // 10p13 // 10659	-5.03281
3695541	NM_013241 // FHOD1 // formin homology 2 domain containing 1 // 16q22 // 29109	-5.03179
3426215	NM_014050 // MRPL42 // mitochondrial ribosomal protein L42 // 12q22 // 28977	-5.03096
2842101	NM_022754 // SFXN1 // sideroflexin 1 // --- // 94081	-5.02989
3527493	NM_001641 // APEX1 // APEX nuclease (multifunctional DNA repair enzyme) 1 // 14q11.2-q12 // 328	-5.01422
4026956	NM_005334 // HCFC1 // host cell factor C1 (VP16-accessory protein) // Xq28 // 3054	-5.0105
3976609	NM_012280 // FTSJ1 // FtsJ homolog 1 (E. coli) // Xp11.23 // 24140	-5.00743
2928461	NM_198569 // GPR126 // G protein-coupled receptor 126 // 6q24.1 // 57211	-5.0051
2536625	NM_032515 // BOK // BCL2-related ovarian killer // 2q37.3 // 666	-5.00376
4021250	NM_017413 // APLN // apelin, AGTRL1 ligand // Xq25-26.3 // 8862	-5.0001
4027009	NM_001569 // IRAK1 // interleukin-1 receptor-associated kinase 1 // Xq28 // 3654	-4.9993
2436132	NM_004515 // ILF2 // interleukin enhancer binding factor 2, 45kDa // 1q21.3 // 3608	-4.99453
3540552	NM_004480 // FUT8 // fucosyltransferase 8 (alpha (1,6) fucosyltransferase) // 14q24.3 // 2530	-4.98643
2548970	NM_001031684 // SFRS7 // splicing factor, arginine/serine-rich 7, 35kDa // 2p22.1 // 6432	-4.98133
3331603	NM_170746 // C11orf31 // chromosome 11 open reading frame 31 // 11q12.1 // 280636	-4.97268
3735752	NM_001039573 // SEC14L1 // SEC14-like 1 (S. cerevisiae) // 17q25.1-17q25.2 // 6397	-4.96756
3904119	NM_152930 // CPNE1 // copine I // 20q11.22 // 8904	-4.95676
3924041	NM_001112 // ADARB1 // adenosine deaminase, RNA-specific, B1 (RED1 homolog rat) // 21q22.3 // 104	-4.94936
3923218	NM_015056 // KIAA0179 // KIAA0179 // 21q22.3 // 23076	-4.9489
3742708	NM_001212 // C1QBP // complement component 1, q subcomponent binding protein // 17p13.3 // 708	-4.94476
2946194	NM_005325 // HIST1H1A // histone cluster 1, H1a // 6p21.3 // 3024	-4.94445
3515009	NM_016075 // VPS36 // vacuolar protein sorting 36 homolog (yeast) // 13q14.3 // 51028	-4.9437
3150060	NM_000127 // EXT1 // exostoses (multiple) 1 // 8q24.11-q24.13 // 2131	-4.94184
3642815	NM_005009 // NME4 // non-metastatic cells 4, protein expressed in // 16p13.3 // 4833	-4.94014
3932131	NM_003720 // DSCR2 // Down syndrome critical region gene 2 // 21q22.3 // 8624	-4.93991
3407453	NM_000921 // PDE3A // phosphodiesterase 3A, cGMP-inhibited // 12p12 // 5139	-4.93874
3764738	NM_182620 // FAM33A // family with sequence similarity 33, member A // 17q22 // 348235	-4.93814
3825586	NM_003721 // RFXANK // regulatory factor X-associated ankyrin-containing protein // 19p12 // 8625	-4.93813
3633109	XM_001134013 // ULK3 // unc-51-like kinase 3 (C. elegans) // 15q24.1 // 2598	-4.93729
2573232	NR_000034 // FAM11B // family with sequence similarity 11, member B // 2q14.2 // 79134	-4.93512
3402571	NM_014865 // NCAPD2 // non-SMC condensin I complex, subunit D2 // 12p13.3 // 9918	-4.93073
3644541	NM_206835 // TRAF7 // TNF receptor-associated factor 7 // 16p13.3 // 84231	-4.92959
2986546	NM_002598 // PDCD2 // programmed cell death 2 // 6q27 // 5134	-4.92813
2607262	NM_006374 // STK25 // serine/threonine kinase 25 (STE20 homolog, yeast) // 2q37.3 // 10494	-4.92474
3744463	NM_005964 // MYH10 // myosin, heavy chain 10, non-muscle // 17p13 // 4628	-4.92404
3132782	NM_003012 // SFRP1 // secreted frizzled-related protein 1 // 8p12-p11.1 // 6422	-4.91994
3758967	NM_001076683 // UBTF // upstream binding transcription factor, RNA polymerase I // 17q21.3 // 7343	-4.91913
3497881	NM_005766 // FARP1 // FERM, RhoGEF (ARHGEF) and pleckstrin domain protein 1 (chondrocyte-derived) // 13q32.2 // 10160	-4.90856
3436236	NM_152437 // ZNF664 // zinc finger protein 664 // 12q24.31 // 144348	-4.90828
3075136	NM_194071 // CREB3L2 // cAMP responsive element binding protein 3-like 2 // 7q34 // 64764	-4.90482
2356115	NM_006472 // TXNIP // thioredoxin interacting protein // 1q21.1 // 10628	-4.90251
2943874	NM_022113 // KIF13A // kinesin family member 13A // 6p23 // 63971	-4.89615
2793137	NM_020870 // SH3RF1 // SH3 domain containing ring finger 1 // 4q32.3-q33 // 57630	-4.89604
3064006	NM_145030 // C7orf47 // chromosome 7 open reading frame 47 // 7q22.1 // 221908	-4.89519
2352275	NM_020963 // MOV10 // Mov10, Moloney leukemia virus 10, homolog (mouse) // 1p13.2 // 4343	-4.88806
3329793	NM_152264 // SLC39A13 // solute carrier family 39 (zinc transporter), member 13 // 11p11.2 // 91252	-4.88604
2806517	NM_005983 // SKP2 // S-phase kinase-associated protein 2 (p45) // 5p13 // 6502	-4.87991
2788926	NM_000901 // NR3C2 // nuclear receptor subfamily 3, group C, member 2 // 4q31.1 // 4306	-4.87729
3557851	NM_024658 // IPO4 // importin 4 // 14q12 // 79711	-4.87712
2796995	NM_003603 // SORBS2 // sorbin and SH3 domain containing 2 // 4q35.1 // 8470	-4.87583
2769063	NM_022832 // USP46 // ubiquitin specific peptidase 46 // 4q12 // 64854	-4.87492
3187834	NM_032552 // DAB2IP // DAB2 interacting protein // 9q33.1-q33.3 // 153090	-4.87363
2664640	NM_015150 // RFTN1 // raftlin, lipid raft linker 1 // 3p24.3 // 23180	-4.87331
3865301	NM_000400 // ERCC2 // excision repair cross-complementing rodent repair deficiency, complementation group 2 (xeroderma pigmentosum D) // 19q13.3 // 2068	-4.87257
3724545	NM_000212 // ITGB3 // integrin, beta 3 (platelet glycoprotein IIIa, antigen CD61) // 17q21.32 // 3690	-4.86777
2585701	NM_013233 // STK39 // serine threonine kinase 39 (STE20/SPS1 homolog, yeast) // 2q24.3 // 27347	-4.86695
3503119	NM_032436 // C13orf8 // chromosome 13 open reading frame 8 // 13q34 // 283489	-4.86103
3832643	NM_004924 // ACTN4 // actinin, alpha 4 // 19q13 // 81	-4.86078
3935243	NM_001001438 // LSS // lanosterol synthase (2,3-oxidosqualene-lanosterol cyclase) // 21q22.3 // 4047	-4.8597
2988726	NM_003088 // FSCN1 // fascin homolog 1, actin-bundling protein (Strongylocentrotus purpuratus) // 7p22 // 6624	-4.85858
3419641	NM_020762 // SRGAP1 // SLIT-ROBO Rho GTPase activating protein 1 // 12q14.2 // 57522	-4.85369
3294816	NM_003635 // NDST2 // N-deacetylase/N-sulfotransferase (heparan glucosaminyl) 2 // 10q22 // 8509	-4.85201
3469687	NM_006825 // CKAP4 // cytoskeleton-associated protein 4 // 12q23.3 // 10970	-4.852
3955185	NM_004121 // GGTLA1 // gamma-glutamyltransferase-like activity 1 // 22q11.23 // 2687	-4.85005
3204534	NM_013442 // STOML2 // stomatin (EPB72)-like 2 // 9p13.1 // 30968	-4.84439
2712632	NM_003234 // TFRC // transferrin receptor (p90, CD71) // 3q29 // 7037	-4.83793
3278401	NM_018027 // FRMD4A // FERM domain containing 4A // 10p13 // 55691	-4.83371
2970086	NM_002290 // LAMA4 // laminin, alpha 4 // 6q21 // 3910	-4.83039
3507282	NM_002019 // FLT1 // fms-related tyrosine kinase 1 (vascular endothelial growth factor/vascular permeability factor receptor) // 13q12 // 2321	-4.82895
2459924	NM_012089 // ABCB10 // ATP-binding cassette, sub-family B (MDR/TAP), member 10 // 1q42 // 23456	-4.82083
3003153	NM_001483 // GBAS // glioblastoma amplified sequence // 7p12 // 2631	-4.81372
3961842	NM_002883 // RANGAP1 // Ran GTPase activating protein 1 // 22q13 // 5905	-4.80654
2813060	NM_181524 // PIK3R1 // phosphoinositide-3-kinase, regulatory subunit 1 (p85 alpha) // 5q13.1 // 5295	-4.80567
3125116	NM_182643 // DLC1 // deleted in liver cancer 1 // 8p22 // 10395	-4.80477
3259836	NM_198046 // ZDHHC16 // zinc finger, DHHC-type containing 16 // 10q24.1 // 84287	-4.8021
3261447	NM_015062 // PPRC1 // peroxisome proliferator-activated receptor gamma, coactivator-related 1 // 10q24.32 // 23082	-4.80167
2359817	NM_023015 // INTS3 // integrator complex subunit 3 // 1q21.3 // 65123	-4.79666
2327482	NM_001048199 // SNHG3-RCC1 // regulator of chromosome condensation 1 // 1p36.1 // 751867	-4.79231
3802602	NM_001792 // CDH2 // cadherin 2, type 1, N-cadherin (neuronal) // 18q11.2 // 1000	-4.79011
2395890	NM_001009566 // CLSTN1 // calsyntenin 1 // 1p36.22 // 22883	-4.7894
2374872	NM_018085 // IPO9 // importin 9 // 1q32.1 // 55705	-4.78728
2795819	NM_001012732 // DCTD // dCMP deaminase // 4q35.1 // 1635	-4.78458
2855058	NM_000436 // OXCT1 // 3-oxoacid CoA transferase 1 // 5p13.1 // 5019	-4.78298
3841076	NM_001020819 // MYADM // myeloid-associated differentiation marker // 19q13.41 // 91663	-4.78054
3158190	NM_015201 // BOP1 // block of proliferation 1 // 8q24.3 // 23246	-4.77843
2841184	NM_001031711 // ERGIC1 // endoplasmic reticulum-golgi intermediate compartment (ERGIC) 1 // 5q35.1-q35.2 // 57222	-4.77475
2854445	NM_001343 // DAB2 // disabled homolog 2, mitogen-responsive phosphoprotein (Drosophila) // 5p13 // 1601	-4.77069
4022925	NR_002732 // FAM127B // family with sequence similarity 127, member B // Xq26.3 // 26071	-4.76459
3402315	NM_001769 // CD9 // CD9 molecule // 12p13.3 // 928	-4.76111
3878533	NM_080820 // HARS2 // histidyl-tRNA synthetase 2 // 20p11.23 // 92675	-4.75847
3484497	NM_023037 // FRY // furry homolog (Drosophila) // 13q13.1 // 10129	-4.7574
3267036	NM_005308 // GRK5 // G protein-coupled receptor kinase 5 // 10q24-qter // 2869	-4.75514
2796790	XM_927144 // KIAA1430 // KIAA1430 // 4q35.1 // 57587	-4.75495
3899173	NM_001042576 // RRBP1 // ribosome binding protein 1 homolog 180kDa (dog) // 20p12 // 6238	-4.75309
3866276	NM_005628 // SLC1A5 // solute carrier family 1 (neutral amino acid transporter), member 5 // 19q13.3 // 6510	-4.75018
2784687	NM_020337 // ANKRD50 // ankyrin repeat domain 50 // 4q28.1 // 57182	-4.74494
2673181	NM_002673 // PLXNB1 // plexin B1 // 3p21.31 // 5364	-4.73999
2728189	NM_006452 // PAICS // phosphoribosylaminoimidazole carboxylase, phosphoribosylaminoimidazole succinocarboxamide synthetase // 4q12 // 10606	-4.73775
3904527	NM_032013 // NDRG3 // NDRG family member 3 // 20q11.21-q11.23 // 57446	-4.72974
3564872	NM_198066 // GNPNAT1 // glucosamine-phosphate N-acetyltransferase 1 // 14q22.2 // 64841	-4.72653
3836317	NM_003370 // VASP // vasodilator-stimulated phosphoprotein // 19q13.2-q13.3 // 7408	-4.72589
2827525	NM_001046 // SLC12A2 // solute carrier family 12 (sodium/potassium/chloride transporters), member 2 // 5q23.3 // 6558	-4.72515
3040897	NM_018719 // CDCA7L // cell division cycle associated 7-like // 7p15.3 // 55536	-4.72453
3968122	NM_005647 // TBL1X // transducin (beta)-like 1X-linked // Xp22.3 // 6907	-4.71444
3562721	NM_002013 // FKBP3 // FK506 binding protein 3, 25kDa // 14q21.3 // 2287	-4.71354
3680953	NM_018340 // FLJ11151 // hypothetical protein FLJ11151 // 16p13.12 // 55313	-4.71277
3168385	NM_022343 // C9orf19 // chromosome 9 open reading frame 19 // 9p13-p12 // 152007	-4.70869
3636562	NM_001717 // BNC1 // basonuclin 1 // 15q25.2 // 646	-4.70693
2427007	NM_002959 // SORT1 // sortilin 1 // 1p21.3-p13.1|1p21.3-p13.1 // 6272	-4.70651
3865503	NM_005282 // GPR4 // G protein-coupled receptor 4 // 19q13.3 // 2828	-4.70597
3409127	NM_020183 // ARNTL2 // aryl hydrocarbon receptor nuclear translocator-like 2 // 12p12.2-p11.2 // 56938	-4.70484
3497659	NM_021033 // RAP2A // RAP2A, member of RAS oncogene family // 13q34 // 5911	-4.70346
3920385	NM_001001894 // TTC3 // tetratricopeptide repeat domain 3 // 21q22.2 // 7267	-4.70116
3918779	NM_001001132 // ITSN1 // intersectin 1 (SH3 domain protein) // 21q22.1-q22.2 // 6453	-4.70025
2875454	AF440762 // SEPT8 // septin 8 // 5q31 // 23176	-4.69165
2870889	NM_004772 // C5orf13 // chromosome 5 open reading frame 13 // 5q22.1 // 9315	-4.69083
3456630	NM_012117 // CBX5 // chromobox homolog 5 (HP1 alpha homolog, Drosophila) // 12q13.13 // 23468	-4.686
3779579	NM_032525 // TUBB6 // tubulin, beta 6 // 18p11.21 // 84617	-4.68082
3120682	NM_138431 // MFSD3 // major facilitator superfamily domain containing 3 // 8q24.3 // 113655	-4.67823
2789266	NM_006726 // LRBA // LPS-responsive vesicle trafficking, beach and anchor containing // 4q31.3 // 987	-4.67669
3947627	NM_000714 // TSPO // translocator protein (18kDa) // 22q13.31 // 706	-4.67602
2673730	NM_004157 // PRKAR2A // protein kinase, cAMP-dependent, regulatory, type II, alpha // 3p21.3-p21.2 // 5576	-4.67148
3602526	NM_012170 // FBXO22 // F-box protein 22 // 15q24.2 // 26263	-4.67134
2820925	NM_014899 // RHOBTB3 // Rho-related BTB domain containing 3 // 5q15 // 22836	-4.66886
3079803	NM_016203 // PRKAG2 // protein kinase, AMP-activated, gamma 2 non-catalytic subunit // 7q36.1 // 51422	-4.66753
3258221	NM_002729 // HHEX // homeobox, hematopoietically expressed // 10q23.33 // 3087	-4.66655
3722152	NM_176863 // PSME3 // proteasome (prosome, macropain) activator subunit 3 (PA28 gamma; Ki) // 17q21 // 10197	-4.66637
3666686	NM_016101 // NIP7 // nuclear import 7 homolog (S. cerevisiae) // 16q22.1 // 51388	-4.66258
2522094	NM_015535 // DNAPTP6 // DNA polymerase-transactivated protein 6 // 2q33.1 // 26010	-4.66211
2330075	NM_012199 // EIF2C1 // eukaryotic translation initiation factor 2C, 1 // 1p35-p34 // 26523	-4.65353
3587015	NM_015995 // KLF13 // Kruppel-like factor 13 // 15q12 // 51621	-4.65274
3338552	NM_005231 // CTTN // cortactin // 11q13 // 2017	-4.65124
3378228	NM_006876 // B3GNT1 // UDP-GlcNAc:betaGal beta-1,3-N-acetylglucosaminyltransferase 1 // 11q13.1 // 11041	-4.65078
3696524	NM_032382 // COG8 // component of oligomeric golgi complex 8 // 16q22.1 // 84342	-4.64911
3608398	NM_002569 // FURIN // furin (paired basic amino acid cleaving enzyme) // 15q26.1 // 5045	-4.64272
3600283	NM_024817 // THSD4 // thrombospondin, type I, domain containing 4 // 15q23 // 79875	-4.64153
3014714	NM_005720 // ARPC1B // actin related protein 2/3 complex, subunit 1B, 41kDa // 7q22.1 // 10095	-4.64045
3551485	NM_001008707 // EML1 // echinoderm microtubule associated protein like 1 // 14q32 // 2009	-4.63949
2812359	NM_020726 // NLN // neurolysin (metallopeptidase M3 family) // 5q12.3 // 57486	-4.63404
2535830	NM_018226 // RNPEPL1 // arginyl aminopeptidase (aminopeptidase B)-like 1 // 2q37.3 // 57140	-4.63316
3731826	NM_002737 // PRKCA // protein kinase C, alpha // 17q22-q23.2 // 5578	-4.63279
3820865	NM_199141 // CARM1 // coactivator-associated arginine methyltransferase 1 // 19p13.2 // 10498	-4.62995
3764103	NM_006924 // SFRS1 // splicing factor, arginine/serine-rich 1 (splicing factor 2, alternate splicing factor) // 17q21.3-q22 // 6426	-4.62939
2865390	NM_005711 // EDIL3 // EGF-like repeats and discoidin I-like domains 3 // 5q14 // 10085	-4.62759
3636956	NM_032856 // WDR73 // WD repeat domain 73 // 15q25.2 // 84942	-4.62515
3402836	NM_014262 // LEPREL2 // leprecan-like 2 // 12q13 // 10536	-4.62487
3936550	NM_017414 // USP18 // ubiquitin specific peptidase 18 // 22q11.21 // 11274	-4.62069
2348634	NM_000643 // AGL // amylo-1, 6-glucosidase, 4-alpha-glucanotransferase (glycogen debranching enzyme, glycogen storage disease type III) // 1p21 // 178	-4.6185
3334087	NM_024771 // NAT11 // N-acetyltransferase 11 // 11q13.1 // 79829	-4.61793
3101622	NM_015169 // RRS1 // RRS1 ribosome biogenesis regulator homolog (S. cerevisiae) // 8q13.1 // 23212	-4.61636
2941784	NM_006403 // NEDD9 // neural precursor cell expressed, developmentally down-regulated 9 // 6p25-p24 // 4739	-4.61104
2453365	NM_025179 // PLXNA2 // plexin A2 // 1q32.2 // 5362	-4.60786
3079103	NM_001007224 // GIMAP6 // GTPase, IMAP family member 6 // --- // 474344	-4.60498
3781245	NM_005257 // GATA6 // GATA binding protein 6 // 18q11.1-q11.2 // 2627	-4.60323
3120051	NM_001916 // CYC1 // cytochrome c-1 // 8q24.3 // 1537	-4.60177
3809671	NM_004539 // NARS // asparaginyl-tRNA synthetase // 18q21.2-q21.3 // 4677	-4.60173
2336585	NM_002979 // SCP2 // sterol carrier protein 2 // 1p32 // 6342	-4.59097
3349858	NM_006169 // NNMT // nicotinamide N-methyltransferase // 11q23.1 // 4837	-4.58723
2423422	NM_003567 // BCAR3 // breast cancer anti-estrogen resistance 3 // 1p22.1 // 8412	-4.58469
2927722	NM_014320 // HEBP2 // heme binding protein 2 // 6q24 // 23593	-4.57895
3381925	NM_173582 // PGM2L1 // phosphoglucomutase 2-like 1 // 11q13.4 // 283209	-4.57833
2906872	NM_005586 // MDFI // MyoD family inhibitor // 6p21 // 4188	-4.57733
3724969	NM_018129 // PNPO // pyridoxamine 5'-phosphate oxidase // 17q21.32 // 55163	-4.57284
3060300	NM_003130 // SRI // sorcin // 7q21.1 // 6717	-4.57005
3908631	NM_020820 // PREX1 // phosphatidylinositol 3,4,5-trisphosphate-dependent RAC exchanger 1 // 20q13.13 // 57580	-4.5655
2723752	NM_015173 // TBC1D1 // TBC1 (tre-2/USP6, BUB2, cdc16) domain family, member 1 // 4p14 // 23216	-4.56544
3377226	NM_006795 // EHD1 // EH-domain containing 1 // 11q13 // 10938	-4.55895
3757630	NM_021078 // GCN5L2 // GCN5 general control of amino-acid synthesis 5-like 2 (yeast) // 17q21 // 2648	-4.5538
3593147	NM_001948 // DUT // dUTP pyrophosphatase // 15q15-q21.1 // 1854	-4.55176
3454006	NM_175736 // FMNL3 // formin-like 3 // 12q13.12 // 91010	-4.55119
3538893	NM_006255 // PRKCH // protein kinase C, eta // 14q22-q23 // 5583	-4.54749
3747966	NM_001005291 // SREBF1 // sterol regulatory element binding transcription factor 1 // 17p11.2 // 6720	-4.54683
2586348	NM_014168 // METTL5 // methyltransferase like 5 // 2q31.1 // 29081	-4.54571
3751121	NM_004475 // FLOT2 // flotillin 2 // 17q11-q12 // 2319	-4.54325
3739162	NM_001033052 // TBCD // tubulin folding cofactor D // 17q25.3 // 6904	-4.54214
2984655	NM_001006932 // RPS6KA2 // ribosomal protein S6 kinase, 90kDa, polypeptide 2 // 6q27 // 6196	-4.53934
3351531	NM_001655 // ARCN1 // archain 1 // 11q23.3 // 372	-4.53744
3834089	NM_007040 // HNRPUL1 // heterogeneous nuclear ribonucleoprotein U-like 1 // 19q13.2 // 11100	-4.53514
3294499	NM_021132 // PPP3CB // protein phosphatase 3 (formerly 2B), catalytic subunit, beta isoform (calcineurin A beta) // 10q21-q22 // 5532	-4.53386
3474885	NM_006549 // CAMKK2 // calcium/calmodulin-dependent protein kinase kinase 2, beta // 12q24.2 // 10645	-4.53003
3674886	NM_001077350 // C16orf35 // chromosome 16 open reading frame 35 // 16p13.3 // 8131	-4.52648
3978453	NM_019067 // GNL3L // guanine nucleotide binding protein-like 3 (nucleolar)-like // Xp11.22 // 54552	-4.52466
2364231	NM_006182 // DDR2 // discoidin domain receptor family, member 2 // 1q12-q23 // 4921	-4.52169
2528020	NM_014640 // TTLL4 // tubulin tyrosine ligase-like family, member 4 // 2p24.3-p24.1 // 9654	-4.5195
3645477	NM_152341 // PAQR4 // progestin and adipoQ receptor family member IV // 16p13.3 // 124222	-4.51789
2625907	NM_001457 // FLNB // filamin B, beta (actin binding protein 278) // 3p14.3 // 2317	-4.51732
3845868	NM_016199 // LSM7 // LSM7 homolog, U6 small nuclear RNA associated (S. cerevisiae) // 19p13.3 // 51690	-4.51493
2455418	NM_005401 // PTPN14 // protein tyrosine phosphatase, non-receptor type 14 // 1q32.2 // 5784	-4.51331
3904691	NM_015474 // SAMHD1 // SAM domain and HD domain 1 // 20pter-q12 // 25939	-4.51288
3165825	NM_000459 // TEK // TEK tyrosine kinase, endothelial (venous malformations, multiple cutaneous and mucosal) // 9p21 // 7010	-4.51125
3708798	NM_015670 // SENP3 // SUMO1/sentrin/SMT3 specific peptidase 3 // 17p13 // 26168	-4.50943
3229943	NM_001039707 // SDCCAG3 // serologically defined colon cancer antigen 3 // 9q34.3 // 10807	-4.50819
2910364	NM_014051 // TMEM14A // transmembrane protein 14A // 6p12.1 // 28978	-4.50762
2737717	NM_003998 // NFKB1 // nuclear factor of kappa light polypeptide gene enhancer in B-cells 1 (p105) // 4q24 // 4790	-4.50466
3719150	NM_178517 // PIGW // phosphatidylinositol glycan anchor biosynthesis, class W // 17q12 // 284098	-4.50184
3070309	NM_017954 // CADPS2 // Ca2+-dependent activator protein for secretion 2 // 7q31.3 // 93664	-4.50078
3521174	NM_005845 // ABCC4 // ATP-binding cassette, sub-family C (CFTR/MRP), member 4 // 13q32 // 10257	-4.49839
3908358	NM_018837 // SULF2 // sulfatase 2 // 20q12-q13.2 // 55959	-4.48995
2705266	NM_015028 // TNIK // TRAF2 and NCK interacting kinase // 3q26.2-q26.31 // 23043	-4.48171
3554728	NM_004689 // MTA1 // metastasis associated 1 // 14q32.3 // 9112	-4.47703
3008376	NM_001518 // GTF2I // general transcription factor II, i // 7q11.23 // 2969	-4.47696
3991109	NM_001042452 // RP6-213H19.1 // serine/threonine protein kinase MST4 // Xq26.2 // 51765	-4.47586
3758148	NM_001040431 // CCDC56 // coiled-coil domain containing 56 // 17q21 // 28958	-4.46638
3665116	NM_022845 // CBFB // core-binding factor, beta subunit // 16q22.1 // 865	-4.4657
3301218	NM_020992 // PDLIM1 // PDZ and LIM domain 1 (elfin) // 10q22-q26.3 // 9124	-4.46159
2827709	NM_016048 // ISOC1 // isochorismatase domain containing 1 // 5q22.1-q33.3 // 51015	-4.45768
3717635	NM_003457 // ZNF207 // zinc finger protein 207 // 17q11.2 // 7756	-4.45193
3580498	NM_006035 // CDC42BPB // CDC42 binding protein kinase beta (DMPK-like) // 14q32.3 // 9578	-4.44097
3741528	NM_014604 // TAX1BP3 // Tax1 (human T-cell leukemia virus type I) binding protein 3 // 17p13 // 30851	-4.43849
3417485	NM_024068 // OBFC2B // oligonucleotide/oligosaccharide-binding fold containing 2B // 12q13.2 // 79035	-4.43585
2676219	NM_018313 // PB1 // polybromo 1 // 3p21 // 55193	-4.43455
2856995	NM_007036 // ESM1 // endothelial cell-specific molecule 1 // 5q11.2 // 11082	-4.43359
3985615	NM_001006937 // TCEAL4 // transcription elongation factor A (SII)-like 4 // Xq22.2 // 79921	-4.43069
3593261	NM_014335 // EID1 // EP300 interacting inhibitor of differentiation 1 // 15q21.1-q21.2 // 23741	-4.42991
3336378	NM_006328 // RBM14 // RNA binding motif protein 14 // 11q13.1 // 10432	-4.42973
3822049	NM_004343 // CALR // calreticulin // 19p13.3-p13.2 // 811	-4.42728
3431892	NM_005475 // SH2B3 // SH2B adaptor protein 3 // 12q24 // 10019	-4.42136
3748659	NM_006613 // GRAP // GRB2-related adaptor protein // 17p11.2 // 10750	-4.41738
2404999	NM_023009 // MARCKSL1 // MARCKS-like 1 // 1p35.1 // 65108	-4.41685
3661684	NM_004530 // MMP2 // matrix metallopeptidase 2 (gelatinase A, 72kDa gelatinase, 72kDa type IV collagenase) // 16q13-q21 // 4313	-4.41622
2930243	NM_015278 // SASH1 // SAM and SH3 domain containing 1 // 6q24.3 // 23328	-4.41518
3430926	NM_080911 // UNG // uracil-DNA glycosylase // 12q23-q24.1 // 7374	-4.41131
2721777	NM_018323 // PI4K2B // phosphatidylinositol 4-kinase type 2 beta // 4p15.2 // 55300	-4.40558
3203582	NM_130793 // NOL6 // nucleolar protein family 6 (RNA-associated) // 9p13.3 // 65083	-4.40482
3279108	NM_004808 // NMT2 // N-myristoyltransferase 2 // 10p13 // 9397	-4.40339
3318443	NM_006074 // TRIM22 // tripartite motif-containing 22 // 11p15 // 10346	-4.40158
2995254	NM_152793 // C7orf41 // chromosome 7 open reading frame 41 // 7p15.1 // 222166	-4.39961
3707431	NM_006612 // KIF1C // kinesin family member 1C // 17p13.2 // 10749	-4.39564
2946268	NM_003526 // HIST1H2BC // histone cluster 1, H2bc // 6p21.3 // 8347	-4.39326
3739962	NM_021962 // ABR // active BCR-related gene // 17p13.3 // 29	-4.39179
2463425	NM_000143 // FH // fumarate hydratase // 1q42.1 // 2271	-4.38822
3212848	NM_177937 // GOLPH2 // golgi phosphoprotein 2 // 9q21.33 // 51280	-4.38393
3589905	NM_002225 // IVD // isovaleryl Coenzyme A dehydrogenase // 15q14-q15 // 3712	-4.38342
3956589	NM_005080 // XBP1 // X-box binding protein 1 // 22q12.1|22q12 // 7494	-4.38245
3829575	NM_015578 // LSM14A // LSM14A, SCD6 homolog A (S. cerevisiae) // 19q13.11 // 26065	-4.38093
2570193	NM_005434 // MALL // mal, T-cell differentiation protein-like // 2q13 // 7851	-4.3761
3685051	NM_020718 // USP31 // ubiquitin specific peptidase 31 // 16p12.1 // 57478	-4.37469
2909404	NM_012120 // CD2AP // CD2-associated protein // 6p12 // 23607	-4.37433
4004878	NM_001034853 // RPGR // retinitis pigmentosa GTPase regulator // Xp11.4 // 6103	-4.37157
2626802	NM_002841 // PTPRG // protein tyrosine phosphatase, receptor type, G // 3p21-p14 // 5793	-4.36728
2708922	NM_001007225 // IGF2BP2 // insulin-like growth factor 2 mRNA binding protein 2 // 3q27.2 // 10644	-4.36443
3015216	NM_006833 // COPS6 // COP9 constitutive photomorphogenic homolog subunit 6 (Arabidopsis) // 7q22.1 // 10980	-4.36416
3763656	NM_005082 // TRIM25 // tripartite motif-containing 25 // 17q23.2 // 7706	-4.36385
2737069	NM_015143 // METAP1 // methionyl aminopeptidase 1 // 4q23 // 23173	-4.36286
2419235	NM_003902 // FUBP1 // far upstream element (FUSE) binding protein 1 // 1p31.1 // 8880	-4.35894
2928930	NM_014721 // PHACTR2 // phosphatase and actin regulator 2 // 6q24.2 // 9749	-4.3573
3654175	NM_000418 // IL4R // interleukin 4 receptor // 16p11.2-12.1 // 3566	-4.3477
2939034	NM_004155 // SERPINB9 // serpin peptidase inhibitor, clade B (ovalbumin), member 9 // 6p25 // 5272	-4.34507
3366519	NM_022725 // FANCF // Fanconi anemia, complementation group F // 11p15 // 2188	-4.34302
2702154	NM_007107 // SSR3 // signal sequence receptor, gamma (translocon-associated protein gamma) // 3q25.31 // 6747	-4.34269
2362469	NM_021189 // IGSF4B // immunoglobulin superfamily, member 4B // 1q21.2-q22 // 57863	-4.3386
2987632	NM_025250 // TTYH3 // tweety homolog 3 (Drosophila) // 7p22 // 80727	-4.33836
3474104	NM_007174 // CIT // citron (rho-interacting, serine/threonine kinase 21) // 12q24 // 11113	-4.33566
2536298	NM_001008491 // SEPT2 // septin 2 // 2q37 // 4735	-4.32993
3420151	NM_001031679 // MSRB3 // methionine sulfoxide reductase B3 // 12q14.3 // 253827	-4.3257
3904747	NM_002895 // RBL1 // retinoblastoma-like 1 (p107) // 20q11.2 // 5933	-4.32485
3728964	NM_018304 // PRR11 // proline rich 11 // 17q22 // 55771	-4.31714
3194284	NM_015597 // GPSM1 // G-protein signalling modulator 1 (AGS3-like, C. elegans) // 9q34.3 // 26086	-4.31225
3846114	NM_198970 // AES // amino-terminal enhancer of split // 19p13.3 // 166	-4.31207
2387006	NM_000254 // MTR // 5-methyltetrahydrofolate-homocysteine methyltransferase // 1q43 // 4548	-4.31185
3294231	NM_015901 // NUDT13 // nudix (nucleoside diphosphate linked moiety X)-type motif 13 // 10q22.1 // 25961	-4.30965
3082181	NM_017760 // NCAPG2 // non-SMC condensin II complex, subunit G2 // 7q36.3 // 54892	-4.30694
3466556	NM_021229 // NTN4 // netrin 4 // 12q22-q23 // 59277	-4.30355
2476671	NM_170672 // RASGRP3 // RAS guanyl releasing protein 3 (calcium and DAG-regulated) // 2p25.1-p24.1 // 25780	-4.30227
3715368	NM_016231 // NLK // nemo-like kinase // 17q11.2 // 51701	-4.30204
2716713	NM_018401 // STK32B // serine/threonine kinase 32B // 4p16.2-p16.1 // 55351	-4.3008
3987996	NM_005032 // PLS3 // plastin 3 (T isoform) // Xq23 // 5358	-4.29778
2623139	NM_006010 // ARMET // arginine-rich, mutated in early stage tumors // 3p21.1 // 7873	-4.29761
3528864	NM_004995 // MMP14 // matrix metallopeptidase 14 (membrane-inserted) // 14q11-q12 // 4323	-4.29138
2980241	NM_012177 // FBXO5 // F-box protein 5 // 6q25-q26 // 26271	-4.28972
2840002	NM_017785 // CCDC99 // coiled-coil domain containing 99 // 5q35.1 // 54908	-4.2895
2521574	NM_006226 // PLCL1 // phospholipase C-like 1 // 2q33 // 5334	-4.28791
2949588	NM_005510 // DOM3Z // dom-3 homolog Z (C. elegans) // 6p21.3 // 1797	-4.2844
3068476	NM_022484 // TMEM168 // transmembrane protein 168 // 7q31.32 // 64418	-4.28327
2857416	NM_002184 // IL6ST // interleukin 6 signal transducer (gp130, oncostatin M receptor) // 5q11 // 3572	-4.28279
2331727	NM_006367 // CAP1 // CAP, adenylate cyclase-associated protein 1 (yeast) // 1p34.2 // 10487	-4.28272
4026487	NM_207107 // UCHL5IP // UCHL5 interacting protein // Xq28 // 55559	-4.28002
3311715	NM_000375 // UROS // uroporphyrinogen III synthase (congenital erythropoietic porphyria) // 10q25.2-q26.3 // 7390	-4.27853
3996667	NM_001363 // DKC1 // dyskeratosis congenita 1, dyskerin // Xq28 // 1736	-4.27571
2964200	NM_016021 // UBE2J1 // ubiquitin-conjugating enzyme E2, J1 (UBC6 homolog, yeast) // 6q15 // 51465	-4.27536
3625271	NM_004580 // RAB27A // RAB27A, member RAS oncogene family // 15q15-q21.1 // 5873	-4.27141
2760371	NM_017491 // WDR1 // WD repeat domain 1 // 4p16.1 // 9948	-4.2648
3015769	NM_005837 // POP7 // processing of precursor 7, ribonuclease P subunit (S. cerevisiae) // 7q22 // 10248	-4.2647
2779486	NM_002106 // H2AFZ // H2A histone family, member Z // 4q24 // 3015	-4.26375
2766588	NM_015200 // SCC-112 // SCC-112 protein // 4p14 // 23244	-4.2616
2769182	NM_152540 // SCFD2 // sec1 family domain containing 2 // 4q12 // 152579	-4.25637
2815488	NM_001080479 // RGNEF // Rho-guanine nucleotide exchange factor // 5q13.2 // 6428	-4.25506
2829542	BC045567 // C5orf24 // chromosome 5 open reading frame 24 // 5q31.1 // 134553	-4.25109
2944068	NM_003472 // DEK // DEK oncogene (DNA binding) // 6p22.3 // 7913	-4.25068
2651989	NM_005414 // SKIL // SKI-like oncogene // 3q26 // 6498	-4.25061
3224591	NM_018387 // STRBP // spermatid perinuclear RNA binding protein // 9q33.3 // 55342	-4.23709
3406179	NM_018267 // H2AFJ // H2A histone family, member J // 12p12 // 55766	-4.23682
3457201	NM_033082 // CIP29 // cytokine induced protein 29 kDa // 12q13.2 // 84324	-4.23478
3375049	NM_014502 // PRPF19 // PRP19/PSO4 pre-mRNA processing factor 19 homolog (S. cerevisiae) // 11q12.2 // 27339	-4.23135
3268333	NM_002775 // HTRA1 // HtrA serine peptidase 1 // 10q26.3 // 5654	-4.22997
3456130	NM_015665 // AAAS // achalasia, adrenocortical insufficiency, alacrimia (Allgrove, triple-A) // 12q13 // 8086	-4.22699
2584787	NM_014900 // COBLL1 // COBL-like 1 // 2q24.3 // 22837	-4.22631
3854982	NM_016368 // ISYNA1 // myo-inositol 1-phosphate synthase A1 // 19p13.11 // 51477	-4.22412
3693083	NR_002228 // LOC152667 // NIP30-like // 4q31.3 // 152667	-4.21224
3194567	XM_001130258 // FAM69B // family with sequence similarity 69, member B // 9q34.3 // 13831	-4.20903
2902178	NM_001077511 // TCF19 // transcription factor 19 (SC1) // 6p21.3 // 6941	-4.20577
3554818	NM_001312 // CRIP2 // cysteine-rich protein 2 // 14q32.3 // 1397	-4.20552
2437273	NM_006589 // C1orf2 // chromosome 1 open reading frame 2 // 1q21 // 10712	-4.20453
3815097	NM_005860 // FSTL3 // follistatin-like 3 (secreted glycoprotein) // 19p13 // 10272	-4.20394
2527606	NM_005731 // ARPC2 // actin related protein 2/3 complex, subunit 2, 34kDa // 2q36.1 // 10109	-4.20154
2496382	NM_002518 // NPAS2 // neuronal PAS domain protein 2 // 2q11.2 // 4862	-4.19901
3662130	NR_001447 // MT1L // metallothionein 1L (pseudogene) // 16q13 // 4500	-4.19641
3565571	NM_001008396 // WDHD1 // WD repeat and HMG-box DNA binding protein 1 // 14q22.3 // 11169	-4.1962
3626312	NM_170696 // ALDH1A2 // aldehyde dehydrogenase 1 family, member A2 // 15q22.1 // 8854	-4.19286
3626555	NM_001110 // ADAM10 // ADAM metallopeptidase domain 10 // 15q2|15q22 // 102	-4.19128
3389976	NM_017515 // SLC35F2 // solute carrier family 35, member F2 // 11q22.3 // 54733	-4.18979
3984655	NM_006733 // CENPI // centromere protein I // Xq22.1 // 2491	-4.18599
3703885	NM_003486 // SLC7A5 // solute carrier family 7 (cationic amino acid transporter, y+ system), member 5 // 16q24.3 // 8140	-4.18427
3565206	NM_001202 // BMP4 // bone morphogenetic protein 4 // 14q22-q23 // 652	-4.18352
2520533	NM_001031716 // OBFC2A // oligonucleotide/oligosaccharide-binding fold containing 2A // 2q32.3 // 64859	-4.1812
2447454	NM_005717 // ARPC5 // actin related protein 2/3 complex, subunit 5, 16kDa // 1q25.3 // 10092	-4.18051
2382117	NM_001748 // CAPN2 // calpain 2, (m/II) large subunit // 1q41-q42 // 824	-4.17924
3458337	NM_003153 // STAT6 // signal transducer and activator of transcription 6, interleukin-4 induced // 12q13 // 6778	-4.17855
2780999	NM_005443 // PAPSS1 // 3'-phosphoadenosine 5'-phosphosulfate synthase 1 // 4q24 // 9061	-4.17785
3061621	NM_006528 // TFPI2 // tissue factor pathway inhibitor 2 // 7q22 // 7980	-4.17742
3656829	NM_005881 // BCKDK // branched chain ketoacid dehydrogenase kinase // 16p11.2 // 10295	-4.17368
3702547	NM_021149 // COTL1 // coactosin-like 1 (Dictyostelium) // 16q24.1 // 23406	-4.17268
2948713	NM_002904 // RDBP // RD RNA binding protein // 6p21.3 // 7936	-4.17016
2402459	NM_203401 // STMN1 // stathmin 1/oncoprotein 18 // 1p36.1-p35 // 3925	-4.16939
2548500	NM_005813 // PRKD3 // protein kinase D3 // 2p21 // 23683	-4.16898
3962054	NM_001003796 // NHP2L1 // NHP2 non-histone chromosome protein 2-like 1 (S. cerevisiae) // 22q13.2-q13.31 // 4809	-4.16841
3564919	NM_006832 // PLEKHC1 // pleckstrin homology domain containing, family C (with FERM domain) member 1 // 14q22.2 // 10979	-4.16107
3927392	NM_052954 // CYYR1 // cysteine/tyrosine-rich 1 // 21q21.2 // 116159	-4.1592
2723710	NM_018290 // PGM2 // phosphoglucomutase 2 // 4p14 // 55276	-4.15691
2873897	NM_178450 // MARCH3 // membrane-associated ring finger (C3HC4) 3 // 5q23.2 // 115123	-4.1488
3643019	NM_148920 // PIGQ // phosphatidylinositol glycan anchor biosynthesis, class Q // 16p13.3 // 9091	-4.14851
3225456	NM_024117 // MAPKAP1 // mitogen-activated protein kinase associated protein 1 // 9q33.3 // 79109	-4.14785
3855868	NM_016573 // GMIP // GEM interacting protein // 19p12-p11 // 51291	-4.14761
2612100	NM_152536 // FGD5 // FYVE, RhoGEF and PH domain containing 5 // 3p24.3 // 152273	-4.14595
3062193	NM_014251 // SLC25A13 // solute carrier family 25, member 13 (citrin) // 7q21.3 // 10165	-4.14571
3485863	NM_181503 // EXOSC8 // exosome component 8 // 13q13.1 // 11340	-4.14568
3774535	NM_016286 // DCXR // dicarbonyl/L-xylulose reductase // 17q25.3 // 51181	-4.14561
3337516	NM_002335 // LRP5 // low density lipoprotein receptor-related protein 5 // 11q13.4 // 4041	-4.14518
2401193	NM_033631 // LUZP1 // leucine zipper protein 1 // 1p36 // 7798	-4.13097
2604254	NM_018410 // DKFZp762E1312 // hypothetical protein DKFZp762E1312 // 2q37.1 // 55355	-4.13057
2586845	NM_003705 // SLC25A12 // solute carrier family 25 (mitochondrial carrier, Aralar), member 12 // 2q24 // 8604	-4.13056
3677752	NM_016292 // TRAP1 // TNF receptor-associated protein 1 // 16p13.3 // 10131	-4.12823
3937092	NM_007310 // COMT // catechol-O-methyltransferase // 22q11.21-q11.23|22q11.21 // 1312	-4.12711
3871043	NM_017607 // PPP1R12C // protein phosphatase 1, regulatory (inhibitor) subunit 12C // 19q13.42 // 54776	-4.12449
3278234	NM_012247 // SEPHS1 // selenophosphate synthetase 1 // 10p14 // 22929	-4.12245
3558145	NM_014430 // CIDEB // cell death-inducing DFFA-like effector b // 14q12 // 27141	-4.12243
2713074	NM_007362 // NCBP2 // nuclear cap binding protein subunit 2, 20kDa // 3q29 // 22916	-4.12099
3056414	NM_181471 // RFC2 // replication factor C (activator 1) 2, 40kDa // 7q11.23 // 5982	-4.11279
2940551	NM_003144 // SSR1 // signal sequence receptor, alpha (translocon-associated protein alpha) // 6p24.3 // 6745	-4.10971
3331487	NM_001331 // CTNND1 // catenin (cadherin-associated protein), delta 1 // 11q11 // 1500	-4.10677
3238491	NM_005180 // BMI1 // B lymphoma Mo-MLV insertion region (mouse) // 10p11.23 // 648	-4.10284
3922975	NM_004571 // PKNOX1 // PBX/knotted 1 homeobox 1 // 21q22.3 // 5316	-4.09904
3579546	NM_173701 // WARS // tryptophanyl-tRNA synthetase // 14q32.31 // 7453	-4.09849
2950590	NM_004761 // RGL2 // ral guanine nucleotide dissociation stimulator-like 2 // 6p21.3 // 5863	-4.0961
2437401	AK125510 // C1orf104 // chromosome 1 open reading frame 104 // 1q22 // 284618	-4.09463
3833583	NM_138392 // SHKBP1 // SH3KBP1 binding protein 1 // 19q13.2 // 92799	-4.09398
3739668	NM_018289 // VPS53 // vacuolar protein sorting 53 homolog (S. cerevisiae) // 17p13.3 // 55275	-4.09079
2384705	NM_014777 // KIAA0133 // KIAA0133 // 1q42.13 // 9816	-4.08766
2559649	NM_003584 // DUSP11 // dual specificity phosphatase 11 (RNA/RNP complex 1-interacting) // 2p13.2 // 8446	-4.08407
3639007	NM_198527 // HDDC3 // HD domain containing 3 // 15q26.1 // 374659	-4.08338
3894047	NM_018257 // PCMTD2 // protein-L-isoaspartate (D-aspartate) O-methyltransferase domain containing 2 // 20q13.33 // 55251	-4.08231
3927226	NM_000484 // APP // amyloid beta (A4) precursor protein (peptidase nexin-II, Alzheimer disease) // 21q21.2|21q21.3 // 351	-4.07987
3345427	XM_937098 // ENDOD1 // endonuclease domain containing 1 // 11q21 // 2305	-4.07938
2746119	NM_001003688 // SMAD1 // SMAD family member 1 // 4q31 // 4086	-4.07921
3956909	NM_003634 // NIPSNAP1 // nipsnap homolog 1 (C. elegans) // 22q12.2 // 8508	-4.07134
4021149	NM_139035 // SMARCA1 // SWI/SNF related, matrix associated, actin dependent regulator of chromatin, subfamily a, member 1 // Xq25 // 6594	-4.07118
2775562	NM_031372 // HNRPDL // heterogeneous nuclear ribonucleoprotein D-like // 4q13-q21 // 9987	-4.07022
2888800	NM_080881 // DBN1 // drebrin 1 // 5q35.3 // 1627	-4.07014
2622638	NM_002070 // GNAI2 // guanine nucleotide binding protein (G protein), alpha inhibiting activity polypeptide 2 // 3p21 // 2771	-4.06977
3960930	NM_014292 // CBX6 // chromobox homolog 6 // 22q13.1 // 23466	-4.06728
3695107	NM_004614 // TK2 // thymidine kinase 2, mitochondrial // 16q22-q23.1 // 7084	-4.06537
3117384	NM_006558 // KHDRBS3 // KH domain containing, RNA binding, signal transduction associated 3 // 8q24.2 // 10656	-4.06535
3867415	NM_001190 // BCAT2 // branched chain aminotransferase 2, mitochondrial // 19q13 // 587	-4.06072
3701837	NM_005792 // MPHOSPH6 // M-phase phosphoprotein 6 // 16q23.3 // 10200	-4.05734
3061319	NM_001259 // CDK6 // cyclin-dependent kinase 6 // 7q21-q22 // 1021	-4.05534
3355114	NM_014026 // DCPS // decapping enzyme, scavenger // 11q24.2 // 28960	-4.05459
3638760	NM_002168 // IDH2 // isocitrate dehydrogenase 2 (NADP+), mitochondrial // 15q26.1 // 3418	-4.05278
3821908	NM_006397 // RNASEH2A // ribonuclease H2, subunit A // 19p13.13 // 10535	-4.04958
2687979	NM_020890 // KIAA1524 // KIAA1524 // 3q13.13 // 57650	-4.04271
2708610	NM_022149 // MAGEF1 // melanoma antigen family F, 1 // 3q13 // 64110	-4.04187
3114832	NM_003129 // SQLE // squalene epoxidase // 8q24.1 // 6713	-4.0408
2835300	NM_000112 // SLC26A2 // solute carrier family 26 (sulfate transporter), member 2 // 5q31-q34 // 1836	-4.04026
2540477	NM_004850 // ROCK2 // Rho-associated, coiled-coil containing protein kinase 2 // 2p24 // 9475	-4.0399
3602264	NM_017828 // COMMD4 // COMM domain containing 4 // 15q24.2 // 54939	-4.03666
2548617	NM_006449 // CDC42EP3 // CDC42 effector protein (Rho GTPase binding) 3 // 2p21 // 10602	-4.03658
2356300	NM_006099 // PIAS3 // protein inhibitor of activated STAT, 3 // 1q21 // 10401	-4.03349
3773244	NM_019020 // TBC1D16 // TBC1 domain family, member 16 // 17q25.3 // 125058	-4.03015
3032446	NM_020445 // ACTR3B // ARP3 actin-related protein 3 homolog B (yeast) // 7q36.1 // 57180	-4.0293
3742384	NM_003562 // SLC25A11 // solute carrier family 25 (mitochondrial carrier; oxoglutarate carrier), member 11 // 17p13.3 // 8402	-4.02858
3536434	NM_015589 // SAMD4A // sterile alpha motif domain containing 4A // 14q22.2 // 23034	-4.02492
2676579	NM_052859 // RFT1 // RFT1 homolog (S. cerevisiae) // 3p21.1 // 91869	-4.02387
3075932	NM_022750 // PARP12 // poly (ADP-ribose) polymerase family, member 12 // 7q34 // 64761	-4.02287
2838598	NM_199246 // CCNG1 // cyclin G1 // 5q32-q34 // 900	-4.02046
2819044	NM_022650 // RASA1 // RAS p21 protein activator (GTPase activating protein) 1 // 5q13.3 // 5921	-4.01977
3182957	NM_015469 // NIPSNAP3A // nipsnap homolog 3A (C. elegans) // 9q31.1 // 25934	-4.01845
3601840	NM_004383 // CSK // c-src tyrosine kinase // 15q23-q25 // 1445	-4.01494
3784602	NM_020474 // GALNT1 // UDP-N-acetyl-alpha-D-galactosamine:polypeptide N-acetylgalactosaminyltransferase 1 (GalNAc-T1) // 18q12.1 // 2589	-4.01192
2955863	NM_015234 // GPR116 // G protein-coupled receptor 116 // 6p12.3 // 221395	-4.00963
2617796	NM_005107 // ENDOGL1 // endonuclease G-like 1 // 3p21.3 // 9941	-4.00933
3664785	NM_181640 // CKLF // chemokine-like factor // 16q21 // 51192	-4.0017
3042421	NM_031243 // HNRPA2B1 // heterogeneous nuclear ribonucleoprotein A2/B1 // 7p15 // 3181	-4.00091
3299970	NM_014391 // ANKRD1 // ankyrin repeat domain 1 (cardiac muscle) // 10q23.31 // 27063	-3.99903
3709604	NM_173728 // ARHGEF15 // Rho guanine nucleotide exchange factor (GEF) 15 // 17p13.1 // 22899	-3.99736
3361116	NM_022061 // MRPL17 // mitochondrial ribosomal protein L17 // 11p15.5-p15.4 // 63875	-3.99561
3334783	NM_013306 // SNX15 // sorting nexin 15 // 11q12 // 29907	-3.99294
2696802	NM_005862 // STAG1 // stromal antigen 1 // 3q22.3 // 10274	-3.98954
3195363	NM_152285 // ARRDC1 // arrestin domain containing 1 // 9q34.3 // 92714	-3.98913
3031544	NM_130759 // GIMAP1 // GTPase, IMAP family member 1 // 7q36.1 // 170575	-3.98911
3188111	NM_080591 // PTGS1 // prostaglandin-endoperoxide synthase 1 (prostaglandin G/H synthase and cyclooxygenase) // 9q32-q33.3 // 5742	-3.98702
2894663	NM_017906 // PAK1IP1 // PAK1 interacting protein 1 // 6p24.2 // 55003	-3.98577
3448152	NM_002223 // ITPR2 // inositol 1,4,5-triphosphate receptor, type 2 // 12p11 // 3709	-3.9849
2853768	NM_153485 // NUP155 // nucleoporin 155kDa // 5p13.1 // 9631	-3.98406
3457455	NM_003075 // SMARCC2 // SWI/SNF related, matrix associated, actin dependent regulator of chromatin, subfamily c, member 2 // 12q13-q14 // 6601	-3.98203
2757036	NM_001012614 // CTBP1 // C-terminal binding protein 1 // 4p16 // 1487	-3.98004
3664843	NM_181553 // CMTM3 // CKLF-like MARVEL transmembrane domain containing 3 // 16q21-q22.1 // 123920	-3.97819
2991233	NM_001621 // AHR // aryl hydrocarbon receptor // 7p15 // 196	-3.97729
2489606	NM_019896 // POLE4 // polymerase (DNA-directed), epsilon 4 (p12 subunit) // 2p12 // 56655	-3.97627
2674526	NM_032316 // NICN1 // nicolin 1 // 3p21.31 // 84276	-3.97357
3659888	NM_182922 // HEATR3 // HEAT repeat containing 3 // 16q12.1 // 55027	-3.9713
3359461	NM_003311 // PHLDA2 // pleckstrin homology-like domain, family A, member 2 // 11p15.5 // 7262	-3.96608
2662331	NM_003656 // CAMK1 // calcium/calmodulin-dependent protein kinase I // 3p25.3 // 8536	-3.96356
3824316	NM_138401 // FAM125A // family with sequence similarity 125, member A // 19p13.11 // 93343	-3.96279
3401704	NM_001759 // CCND2 // cyclin D2 // 12p13 // 894	-3.96043
3198974	NM_003829 // MPDZ // multiple PDZ domain protein // 9p24-p22 // 8777	-3.95956
3709590	NM_016492 // RANGNRF // RAN guanine nucleotide release factor // 17p13 // 29098	-3.95911
3361072	NM_003737 // DCHS1 // dachsous 1 (Drosophila) // 11p15.4 // 8642	-3.95878
2736322	NR_003257 // PDLIM5 // PDZ and LIM domain 5 // 4q22 // 10611	-3.95761
2585933	NM_020675 // SPBC25 // spindle pole body component 25 homolog (S. cerevisiae) // 2q24.3 // 57405	-3.95495
2843619	NM_004499 // HNRPAB // heterogeneous nuclear ribonucleoprotein A/B // 5q35.3 // 3182	-3.95336
2356142	NM_153713 // LIX1L // Lix1 homolog (mouse)-like // 1q21.1 // 128077	-3.9509
3836841	NM_005184 // CALM3 // calmodulin 3 (phosphorylase kinase, delta) // 19q13.2-q13.3 // 808	-3.94965
3444906	NM_018050 // MANSC1 // MANSC domain containing 1 // 12p13.2 // 54682	-3.94896
3394192	NM_203316 // DPAGT1 // dolichyl-phosphate (UDP-N-acetylglucosamine) N-acetylglucosaminephosphotransferase 1 (GlcNAc-1-P transferase) // 11q23.3 // 1798	-3.94584
3380996	NM_014042 // C11orf51 // chromosome 11 open reading frame 51 // 11q13.4 // 25906	-3.94397
3080843	NM_007349 // PAXIP1 // PAX interacting (with transcription-activation domain) protein 1 // 7q36 // 22976	-3.94252
3923498	NM_005049 // PWP2 // PWP2 periodic tryptophan protein homolog (yeast) // 21q22.3 // 5822	-3.93961
3028977	NM_015917 // GSTK1 // glutathione S-transferase kappa 1 // --- // 373156	-3.93873
2921296	NM_001634 // AMD1 // adenosylmethionine decarboxylase 1 // 6q21-q22 // 262	-3.93406
3458133	NM_000946 // PRIM1 // primase, polypeptide 1, 49kDa // 12q13 // 5557	-3.93317
2774817	NM_001040202 // PAQR3 // progestin and adipoQ receptor family member III // 4q21.21 // 152559	-3.92876
3269939	NM_001380 // DOCK1 // dedicator of cytokinesis 1 // 10q26.13-q26.3 // 1793	-3.92816
3190762	NM_004435 // ENDOG // endonuclease G // 9q34.1 // 2021	-3.92605
2623154	NM_013286 // RBM15B // RNA binding motif protein 15B // 3p21.2 // 29890	-3.92593
2963407	NM_006372 // SYNCRIP // synaptotagmin binding, cytoplasmic RNA interacting protein // 6q14-q15 // 10492	-3.91812
3133479	NM_030954 // RNF170 // ring finger protein 170 // 8p11.21 // 81790	-3.91781
3604236	NM_022566 // MESDC1 // mesoderm development candidate 1 // 15q13 // 59274	-3.91662
3242425	NM_145012 // C10orf9 // chromosome 10 open reading frame 9 // 10p11.21 // 219771	-3.91527
3664664	NM_001795 // CDH5 // cadherin 5, type 2, VE-cadherin (vascular epithelium) // 16q22.1 // 1003	-3.91458
2702724	NM_020169 // LXN // latexin // 3q25.32 // 56925	-3.91215
2901913	NM_178014 // TUBB // tubulin, beta // 6p21.33 // 203068	-3.91051
2523213	NM_001204 // BMPR2 // bone morphogenetic protein receptor, type II (serine/threonine kinase) // 2q33-q34 // 659	-3.9094
3118451	NM_017444 // CHRAC1 // chromatin accessibility complex 1 // 8q24.3 // 54108	-3.90591
3390542	NM_002906 // RDX // radixin // 11q23 // 5962	-3.90486
3505319	NM_014363 // SACS // spastic ataxia of Charlevoix-Saguenay (sacsin) // 13q12 // 26278	-3.90459
3777991	NM_015210 // KIAA0802 // KIAA0802 // 18p11.22 // 23255	-3.90324
3936442	NM_017929 // PEX26 // peroxisome biogenesis factor 26 // 22q11.21 // 55670	-3.89415
3539499	NM_020663 // RHOJ // ras homolog gene family, member J // 14q23.2 // 57381	-3.89039
4002148	NM_001412 // EIF1AX // eukaryotic translation initiation factor 1A, X-linked // Xp22.12 // 1964	-3.88515
3429857	NM_207376 // LOC387882 // hypothetical protein // 12q23.3 // 387882	-3.88442
3960629	NM_006386 // DDX17 // DEAD (Asp-Glu-Ala-Asp) box polypeptide 17 // 22q13.1 // 10521	-3.88269
3895722	NM_001810 // CENPB // centromere protein B, 80kDa // 20p13 // 1059	-3.88175
3742727	NM_020162 // DHX33 // DEAH (Asp-Glu-Ala-His) box polypeptide 33 // 17p13.2 // 56919	-3.88078
2765865	BC039540 // RELL1 // receptor expressed in lymphoid tissues like 1 // --- // 768211	-3.87903
3372368	NM_014342 // MTCH2 // mitochondrial carrier homolog 2 (C. elegans) // 11p11.2 // 23788	-3.87651
2947063	NM_003510 // HIST1H2AK // histone cluster 1, H2ak // 6p22-p21.3 // 8330	-3.87646
2748198	NM_015196 // KIAA0922 // KIAA0922 // 4q31.3 // 23240	-3.8757
2639874	NM_000373 // UMPS // uridine monophosphate synthetase (orotate phosphoribosyl transferase and orotidine-5'-decarboxylase) // 3q13 // 7372	-3.8724
2639225	NM_006810 // PDIA5 // protein disulfide isomerase family A, member 5 // 3q21.1 // 10954	-3.87037
3910260	NM_006526 // ZNF217 // zinc finger protein 217 // 20q13.2 // 7764	-3.87018
3757108	NM_002276 // KRT19 // keratin 19 // 17q21.2 // 3880	-3.85858
3766621	NM_000873 // ICAM2 // intercellular adhesion molecule 2 // 17q23-q25 // 3384	-3.858
3675116	NM_021259 // TMEM8 // transmembrane protein 8 (five membrane-spanning domains) // 16p13.3 // 58986	-3.85467
3510450	NM_005780 // LHFP // lipoma HMGIC fusion partner // 13q12 // 10186	-3.85284
3845296	NM_203304 // RKHD1 // ring finger and KH domain containing 1 // 19p13.3 // 399664	-3.8523
3709327	NM_001037144 // CNTROB // centrobin, centrosomal BRCA2 interacting protein // 17p13.1 // 116840	-3.85132
3744217	NM_014232 // VAMP2 // vesicle-associated membrane protein 2 (synaptobrevin 2) // 17p13.1 // 6844	-3.84979
3090697	NM_152562 // CDCA2 // cell division cycle associated 2 // 8p21.2 // 157313	-3.84918
3410614	NM_139241 // FGD4 // FYVE, RhoGEF and PH domain containing 4 // 12p11.21 // 121512	-3.84815
3750872	NM_014680 // KIAA0100 // KIAA0100 // 17q11.2 // 9703	-3.84546
2894711	NM_030969 // TMEM14B // transmembrane protein 14B // 6p25.1-p23 // 81853	-3.84433
3742400	NM_005022 // PFN1 // profilin 1 // 17p13.3 // 5216	-3.84263
3078348	NM_004456 // EZH2 // enhancer of zeste homolog 2 (Drosophila) // 7q35-q36 // 2146	-3.84226
3125915	NM_001001931 // MTUS1 // mitochondrial tumor suppressor 1 // 8p22 // 57509	-3.83835
2715076	NM_133334 // WHSC1 // Wolf-Hirschhorn syndrome candidate 1 // 4p16.3 // 7468	-3.83721
3947123	NM_004599 // SREBF2 // sterol regulatory element binding transcription factor 2 // 22q13 // 6721	-3.83066
3589410	NM_207445 // FLJ39531 // FLJ39531 protein // 15q14 // 400360	-3.82705
2464005	NM_005465 // AKT3 // v-akt murine thymoma viral oncogene homolog 3 (protein kinase B, gamma) // 1q43-q44 // 10000	-3.82366
3801943	NM_015461 // ZNF521 // zinc finger protein 521 // 18q11.2 // 25925	-3.8214
2370991	NM_001357 // DHX9 // DEAH (Asp-Glu-Ala-His) box polypeptide 9 // 1q25 // 1660	-3.82026
3043895	NM_014766 // SCRN1 // secernin 1 // 7p14.3-p14.1 // 9805	-3.81721
3319997	NM_015055 // SWAP70 // SWAP-70 protein // 11p15 // 23075	-3.81714
2571075	NM_022662 // ANAPC1 // anaphase promoting complex subunit 1 // 2q12.1 // 64682	-3.81588
3852079	NM_003765 // STX10 // syntaxin 10 // 19p13.13 // 8677	-3.80873
3050367	NM_022116 // FIGNL1 // fidgetin-like 1 // 7p12.2 // 63979	-3.80832
3012978	NM_004126 // GNG11 // guanine nucleotide binding protein (G protein), gamma 11 // 7q21 // 2791	-3.80692
3282974	NM_021738 // SVIL // supervillin // 10p11.2 // 6840	-3.79937
3699707	NM_012091 // ADAT1 // adenosine deaminase, tRNA-specific 1 // 16q23.1 // 23536	-3.7983
3204174	NM_148179 // C9orf23 // chromosome 9 open reading frame 23 // 9p13.3 // 138716	-3.79757
2694817	NM_015103 // PLXND1 // plexin D1 // 3q21.3 // 23129	-3.79677
3572461	NM_007176 // C14orf1 // chromosome 14 open reading frame 1 // 14q24.3 // 11161	-3.79661
3427098	NM_005230 // ELK3 // ELK3, ETS-domain protein (SRF accessory protein 2) // 12q23 // 2004	-3.7965
2330773	NM_018101 // CDCA8 // cell division cycle associated 8 // 1p34.3 // 55143	-3.79599
3204833	NM_020944 // GBA2 // glucosidase, beta (bile acid) 2 // 9p13.3 // 57704	-3.79405
3305017	NM_024928 // OBFC1 // oligonucleotide/oligosaccharide-binding fold containing 1 // 10q24.33 // 79991	-3.79363
2925510	NM_001007102 // L3MBTL3 // l(3)mbt-like 3 (Drosophila) // 6q23 // 84456	-3.79139
2426559	NM_013386 // SLC25A24 // solute carrier family 25 (mitochondrial carrier; phosphate carrier), member 24 // 1p13.3 // 29957	-3.78829
3459120	NM_153377 // LRIG3 // leucine-rich repeats and immunoglobulin-like domains 3 // 12q14.1 // 121227	-3.78489
3798291	NM_001042388 // PPP4R1 // protein phosphatase 4, regulatory subunit 1 // 18p11.22 // 9989	-3.77818
2510056	NM_194317 // LYPD6 // LY6/PLAUR domain containing 6 // 2q23.2 // 130574	-3.77667
2964350	NM_014611 // MDN1 // MDN1, midasin homolog (yeast) // 6q15 // 23195	-3.7759
3486956	NM_014059 // RGC32 // response gene to complement 32 // 13q14.11 // 28984	-3.77518
3378790	NM_001008709 // PPP1CA // protein phosphatase 1, catalytic subunit, alpha isoform // 11q13 // 5499	-3.7727
3619945	NM_007280 // OIP5 // Opa interacting protein 5 // 15q15.1 // 11339	-3.7726
3998444	NM_012080 // HDHD1A // haloacid dehalogenase-like hydrolase domain containing 1A // Xp22.32 // 8226	-3.77259
3089140	NM_022749 // RAI16 // retinoic acid induced 16 // 8p21.3 // 64760	-3.77256
3667155	NM_018332 // DDX19A // DEAD (Asp-Glu-Ala-As) box polypeptide 19A // 16q22.1 // 55308	-3.76955
3153428	NM_018482 // DDEF1 // development and differentiation enhancing factor 1 // 8q24.1-q24.2 // 50807	-3.76821
3183604	NM_021224 // ZNF462 // zinc finger protein 462 // 9q31.2 // 58499	-3.7682
2480168	NM_005400 // PRKCE // protein kinase C, epsilon // 2p21 // 5581	-3.76756
3418492	NM_005981 // TSPAN31 // tetraspanin 31 // 12q13.3 // 6302	-3.76333
3959918	NM_003312 // TST // thiosulfate sulfurtransferase (rhodanese) // 22q13.1 // 7263	-3.76316
3060051	NM_024315 // C7orf23 // chromosome 7 open reading frame 23 // 7q21.1-q21.2 // 79161	-3.76312
3655708	NM_024516 // C16orf53 // chromosome 16 open reading frame 53 // 16p11.2 // 79447	-3.76214
2360083	NM_014847 // UBAP2L // ubiquitin associated protein 2-like // 1q21.3 // 9898	-3.75908
2973168	NM_018479 // ECHDC1 // enoyl Coenzyme A hydratase domain containing 1 // 6q22.33 // 55862	-3.75898
3157660	NM_003313 // TSTA3 // tissue specific transplantation antigen P35B // 8q24.3 // 7264	-3.75886
2873105	NM_000943 // PPIC // peptidylprolyl isomerase C (cyclophilin C) // 5q23.2 // 5480	-3.7563
2532110	NM_152383 // MGC42174 // hypothetical protein MGC42174 // 2q37.1 // 129563	-3.75527
2333051	NM_005424 // TIE1 // tyrosine kinase with immunoglobulin-like and EGF-like domains 1 // 1p34-p33 // 7075	-3.75182
3773980	NM_025161 // C17orf70 // chromosome 17 open reading frame 70 // 17q25.3 // 80233	-3.74902
3360622	NM_033034 // TRIM5 // tripartite motif-containing 5 // 11p15 // 85363	-3.74828
3301512	NM_001017423 // ALDH18A1 // aldehyde dehydrogenase 18 family, member A1 // 10q24.3 // 5832	-3.74708
3896078	NM_005116 // SLC23A2 // solute carrier family 23 (nucleobase transporters), member 2 // 20p13 // 9962	-3.74621
2377427	NM_002389 // CD46 // CD46 molecule, complement regulatory protein // 1q32 // 4179	-3.74274
3364759	NM_002645 // PIK3C2A // phosphoinositide-3-kinase, class 2, alpha polypeptide // 11p15.5-p14 // 5286	-3.74024
2361584	NM_144772 // APOA1BP // apolipoprotein A-I binding protein // 1q22-q21.2 // 128240	-3.73947
3753412	NM_002878 // RAD51L3 // RAD51-like 3 (S. cerevisiae) // 17q11 // 5892	-3.73656
3945314	NM_006855 // KDELR3 // KDEL (Lys-Asp-Glu-Leu) endoplasmic reticulum protein retention receptor 3 // 22q13.1 // 11015	-3.73563
3581132	NM_005163 // AKT1 // v-akt murine thymoma viral oncogene homolog 1 // 14q32.32|14q32.32 // 207	-3.73425
2648677	NM_007289 // MME // membrane metallo-endopeptidase (neutral endopeptidase, enkephalinase) // 3q25.1-q25.2 // 4311	-3.73243
2349129	NM_001400 // EDG1 // endothelial differentiation, sphingolipid G-protein-coupled receptor, 1 // 1p21 // 1901	-3.73144
2927967	XM_941139 // C6orf115 // chromosome 6 open reading frame 115 // 6q24.1 // 5852	-3.72789
3326826	NM_014344 // FJX1 // four jointed box 1 (Drosophila) // 11p13 // 24147	-3.7268
2488252	NM_003494 // DYSF // dysferlin, limb girdle muscular dystrophy 2B (autosomal recessive) // 2p13.3-p13.1 // 8291	-3.72449
3830051	NM_001037 // SCN1B // sodium channel, voltage-gated, type I, beta // 19q13.1 // 6324	-3.72442
3335029	NM_002689 // POLA2 // polymerase (DNA directed), alpha 2 (70kD subunit) // 11q13.1 // 23649	-3.72359
3094514	NM_015214 // DDHD2 // DDHD domain containing 2 // 8p12 // 23259	-3.7217
2517408	NM_003659 // AGPS // alkylglycerone phosphate synthase // 2q31.2 // 8540	-3.72039
2876897	NM_004598 // SPOCK1 // sparc/osteonectin, cwcv and kazal-like domains proteoglycan (testican) 1 // 5q31 // 6695	-3.71873
3763148	NM_004375 // COX11 // COX11 homolog, cytochrome c oxidase assembly protein (yeast) // 17q22 // 1353	-3.71871
3982811	NM_003022 // SH3BGRL // SH3 domain binding glutamic acid-rich protein like // Xq13.3 // 6451	-3.71741
3250055	NM_004728 // DDX21 // DEAD (Asp-Glu-Ala-Asp) box polypeptide 21 // 10q21 // 9188	-3.71577
3937252	NM_013373 // ZDHHC8 // zinc finger, DHHC-type containing 8 // 22q11.21 // 29801	-3.71575
3335465	NM_153253 // SIPA1 // signal-induced proliferation-associated gene 1 // 11q13 // 6494	-3.7149
3518086	NM_014832 // TBC1D4 // TBC1 domain family, member 4 // 13q22.2 // 9882	-3.71229
3972093	NM_016937 // POLA1 // polymerase (DNA directed), alpha 1 // Xp22.1-p21.3 // 5422	-3.71218
3163982	NM_139238 // ADAMTSL1 // ADAMTS-like 1 // 9p22.2-p22.1 // 92949	-3.7121
2369339	NM_152663 // RALGPS2 // Ral GEF with PH domain and SH3 binding motif 2 // 1q25.2 // 55103	-3.71203
3069955	NM_012338 // TSPAN12 // tetraspanin 12 // 7q31.31 // 23554	-3.71179
3770721	NM_021734 // SLC25A19 // solute carrier family 25 (mitochondrial deoxynucleotide carrier), member 19 // 17q25.3 // 60386	-3.70873
3066436	NM_019042 // PUS7 // pseudouridylate synthase 7 homolog (S. cerevisiae) // 7q22.2 // 54517	-3.70399
3598721	NR_003105 // ZWILCH // Zwilch, kinetochore associated, homolog (Drosophila) // 15q22.31 // 55055	-3.70146
3532935	NM_138731 // MIPOL1 // mirror-image polydactyly 1 // 14q13.3-q21.1 // 145282	-3.6997
2671787	NM_015444 // TMEM158 // transmembrane protein 158 // 3p21.3 // 25907	-3.69539
2770242	NM_002703 // PPAT // phosphoribosyl pyrophosphate amidotransferase // 4q12 // 5471	-3.69423
3383322	NM_024678 // NARS2 // asparaginyl-tRNA synthetase 2 (mitochondrial)(putative) // 11q14.1 // 79731	-3.6933
2725779	NM_021927 // GUF1 // GUF1 GTPase homolog (S. cerevisiae) // 4p13 // 60558	-3.68964
2981874	NM_006519 // DYNLT1 // dynein, light chain, Tctex-type 1 // 6q25.2-q25.3 // 6993	-3.68679
3934652	NM_182688 // UBE2G2 // ubiquitin-conjugating enzyme E2G 2 (UBC7 homolog, yeast) // 21q22.3 // 7327	-3.68579
3910785	NM_003600 // AURKA // aurora kinase A // 20q13.2-q13.3 // 6790	-3.68444
2611122	NM_025265 // TSEN2 // tRNA splicing endonuclease 2 homolog (S. cerevisiae) // 3p25.1 // 80746	-3.68379
3848885	NM_005001 // NDUFA7 // NADH dehydrogenase (ubiquinone) 1 alpha subcomplex, 7, 14.5kDa // 19p13.2 // 4701	-3.67994
3519309	NM_005842 // SPRY2 // sprouty homolog 2 (Drosophila) // 13q31.1 // 10253	-3.67967
2692573	NM_022757 // CCDC14 // coiled-coil domain containing 14 // 3q21.1 // 64770	-3.67948
3968397	NM_015691 // WWC3 // WWC family member 3 // Xp22.32 // 55841	-3.67738
3466826	NM_002595 // PCTK2 // PCTAIRE protein kinase 2 // 12q23.1 // 5128	-3.67667
3442427	NM_005768 // MBOAT5 // membrane bound O-acyltransferase domain containing 5 // 12p13 // 10162	-3.67587
3470549	NM_014325 // CORO1C // coronin, actin binding protein, 1C // 12q24.1 // 23603	-3.67457
3194338	NM_015160 // PMPCA // peptidase (mitochondrial processing) alpha // 9q34.3 // 23203	-3.67454
2832963	NM_014773 // KIAA0141 // KIAA0141 // 5q31.3 // 9812	-3.67279
2353773	NM_003594 // TTF2 // transcription termination factor, RNA polymerase II // 1p22 // 8458	-3.66947
3867965	NM_006270 // RRAS // related RAS viral (r-ras) oncogene homolog // 19q13.3-qter // 6237	-3.66927
3983324	NM_019117 // KLHL4 // kelch-like 4 (Drosophila) // Xq21.3 // 56062	-3.66874
2658785	NM_153690 // FAM43A // family with sequence similarity 43, member A // 3q29 // 131583	-3.66494
2407191	NM_013285 // GNL2 // guanine nucleotide binding protein-like 2 (nucleolar) // 1p34.3 // 29889	-3.664
3070183	NM_005763 // AASS // aminoadipate-semialdehyde synthase // 7q31.3 // 10157	-3.66086
2713192	NM_004087 // DLG1 // discs, large homolog 1 (Drosophila) // 3q29 // 1739	-3.66046
3178416	NM_006717 // SPIN // spindlin // 9q22.1-q22.3 // 10927	-3.65935
2989493	NM_019005 // FLJ20323 // hypothetical protein FLJ20323 // 7p22-p21 // 54468	-3.65425
3806905	AY134745 // SMAD2 // SMAD family member 2 // 18q21.1 // 4087	-3.65345
2438482	NM_030980 // ISG20L2 // interferon stimulated exonuclease gene 20kDa-like 2 // 1q23.1 // 81875	-3.6534
3820921	NM_003072 // SMARCA4 // SWI/SNF related, matrix associated, actin dependent regulator of chromatin, subfamily a, member 4 // 19p13.2 // 6597	-3.65277
2977471	NM_182503 // DEADC1 // deaminase domain containing 1 // 6q24.2 // 134637	-3.65258
2616204	NM_012157 // FBXL2 // F-box and leucine-rich repeat protein 2 // 3p22.3 // 25827	-3.64787
3713794	NM_014964 // EPN2 // epsin 2 // 17p11.2 // 22905	-3.64501
3354799	NM_001274 // CHEK1 // CHK1 checkpoint homolog (S. pombe) // 11q24-q24 // 1111	-3.64429
3159483	NM_015158 // ANKRD15 // ankyrin repeat domain 15 // 9p24.3 // 23189	-3.63934
3572869	NM_024496 // C14orf4 // chromosome 14 open reading frame 4 // 14q24.3 // 64207	-3.6389
3067478	NM_001037132 // NRCAM // neuronal cell adhesion molecule // 7q31.1-q31.2 // 4897	-3.63615
2434129	NM_175065 // HIST2H2AB // histone cluster 2, H2ab // 1q21 // 317772	-3.63597
2858023	NM_006622 // PLK2 // polo-like kinase 2 (Drosophila) // 5q12.1-q13.2 // 10769	-3.63248
3821995	NM_000159 // GCDH // glutaryl-Coenzyme A dehydrogenase // 19p13.2 // 2639	-3.63125
3151883	NM_194291 // TMEM65 // transmembrane protein 65 // 8q24.13 // 157378	-3.62697
3469319	NM_018171 // DIP13B // DIP13 beta // 12q24.1 // 55198	-3.62596
3622934	NM_016132 // MYEF2 // myelin expression factor 2 // 15q21.1 // 50804	-3.62449
3657193	NM_001042454 // TGFB1I1 // transforming growth factor beta 1 induced transcript 1 // 16p11.2 // 7041	-3.62188
3337196	NM_007103 // NDUFV1 // NADH dehydrogenase (ubiquinone) flavoprotein 1, 51kDa // 11q13 // 4723	-3.62079
2347096	NM_001938 // DR1 // down-regulator of transcription 1, TBP-binding (negative cofactor 2) // 1p22.1 // 1810	-3.62023
2888284	NM_016391 // HSPC111 // hypothetical protein HSPC111 // 5q35.2 // 51491	-3.61868
4004575	NM_031442 // TMEM47 // transmembrane protein 47 // Xp11.4 // 83604	-3.61664
3201277	NM_018847 // KLHL9 // kelch-like 9 (Drosophila) // 9p22 // 55958	-3.61372
2709606	NM_052969 // RPL39L // ribosomal protein L39-like // 3q27 // 116832	-3.61367
2566414	NM_012214 // MGAT4A // mannosyl (alpha-1,3-)-glycoprotein beta-1,4-N-acetylglucosaminyltransferase, isozyme A // 2q12 // 11320	-3.61187
2621917	NM_018031 // WDR6 // WD repeat domain 6 // 3p21.31 // 11180	-3.61031
3489957	NM_024570 // RNASEH2B // ribonuclease H2, subunit B // 13q14.3 // 79621	-3.61019
3309345	NM_213650 // SFXN4 // sideroflexin 4 // 10q26.11 // 119559	-3.60918
2621705	NM_130384 // TREX1 // three prime repair exonuclease 1 // 3p21.3-p21.2 // 11277	-3.60106
2550522	NM_006887 // ZFP36L2 // zinc finger protein 36, C3H type-like 2 // 2p22.3-p21 // 678	-3.59983
3157751	NM_182706 // SCRIB // scribbled homolog (Drosophila) // 8q24.3 // 23513	-3.59976
3089360	NM_015359 // SLC39A14 // solute carrier family 39 (zinc transporter), member 14 // 8p21.3 // 23516	-3.59951
2500803	NM_153712 // TTL // tubulin tyrosine ligase // 2q13 // 150465	-3.59417
2463515	NM_001821 // CHML // choroideremia-like (Rab escort protein 2) // 1q42-qter // 1122	-3.5912
3048413	NM_006230 // POLD2 // polymerase (DNA directed), delta 2, regulatory subunit 50kDa // 7p13 // 5425	-3.58785
2574984	NM_017980 // LIMS2 // LIM and senescent cell antigen-like domains 2 // 2q14.3 // 55679	-3.58499
3372253	NM_198700 // CUGBP1 // CUG triplet repeat, RNA binding protein 1 // 11p11 // 10658	-3.58453
3852565	NM_018154 // ASF1B // ASF1 anti-silencing function 1 homolog B (S. cerevisiae) // 19p13.12 // 55723	-3.58137
3203753	NM_018449 // UBAP2 // ubiquitin associated protein 2 // 9p13.3 // 55833	-3.58063
3358361	NM_182612 // PDDC1 // Parkinson disease 7 domain containing 1 // 11p15.5 // 347862	-3.58043
2899243	NM_003540 // HIST1H4F // histone cluster 1, H4f // 6p21.3 // 8361	-3.5781
3931765	NM_182918 // ERG // v-ets erythroblastosis virus E26 oncogene homolog (avian) // 21q22.3 // 2078	-3.57689
3182229	NM_003692 // TMEFF1 // transmembrane protein with EGF-like and two follistatin-like domains 1 // 9q31 // 8577	-3.57611
2594987	NM_033066 // MPP4 // membrane protein, palmitoylated 4 (MAGUK p55 subfamily member 4) // 2q33.2 // 58538	-3.57601
3334571	NM_001006944 // RPS6KA4 // ribosomal protein S6 kinase, 90kDa, polypeptide 4 // 11q11-q13 // 8986	-3.5758
2534615	NM_016510 // SCLY // selenocysteine lyase // 2q37.3 // 51540	-3.575
3754227	NM_001033579 // MYOHD1 // myosin head domain containing 1 // 17q12 // 80179	-3.5728
3850278	NM_003331 // TYK2 // tyrosine kinase 2 // 19p13.2 // 7297	-3.56987
3991698	NM_000194 // HPRT1 // hypoxanthine phosphoribosyltransferase 1 (Lesch-Nyhan syndrome) // Xq26.1 // 3251	-3.56529
3676395	NM_002528 // NTHL1 // nth endonuclease III-like 1 (E. coli) // 16p13.3 // 4913	-3.56312
3332913	NM_016499 // MGC13379 // HSPC244 // 11q13.1 // 51259	-3.56261
3599811	NM_138555 // KIF23 // kinesin family member 23 // 15q23 // 9493	-3.56245
3739812	NM_015721 // GEMIN4 // gem (nuclear organelle) associated protein 4 // 17p13 // 50628	-3.56133
3199790	NM_033222 // PSIP1 // PC4 and SFRS1 interacting protein 1 // 9p22.3 // 11168	-3.56112
3124180	NM_017884 // PINX1 // PIN2-interacting protein 1 // 8p23 // 54984	-3.56034
2781736	NM_000204 // CFI // complement factor I // 4q25 // 3426	-3.56001
2674653	NM_021971 // GMPPB // GDP-mannose pyrophosphorylase B // 3p21.31 // 29925	-3.55891
3938244	NM_148175 // PPIL2 // peptidylprolyl isomerase (cyclophilin)-like 2 // 22q11.21 // 23759	-3.55711
2791197	NM_016205 // PDGFC // platelet derived growth factor C // 4q32 // 56034	-3.55278
3630701	NM_017882 // CLN6 // ceroid-lipofuscinosis, neuronal 6, late infantile, variant // 15q23 // 54982	-3.54894
3881391	NM_181353 // ID1 // inhibitor of DNA binding 1, dominant negative helix-loop-helix protein // 20q11 // 3397	-3.54615
3435548	NM_003959 // HIP1R // huntingtin interacting protein 1 related // 12q24 // 9026	-3.54566
3816611	NM_003249 // THOP1 // thimet oligopeptidase 1 // 19q13.3 // 7064	-3.54403
3394123	NM_006389 // HYOU1 // hypoxia up-regulated 1 // 11q23.1-q23.3 // 10525	-3.54357
3598613	NM_133375 // MGC4562 // hypothetical protein MGC4562 // 15q22.31 // 115752	-3.54141
3187686	NM_000177 // GSN // gelsolin (amyloidosis, Finnish type) // 9q33 // 2934	-3.54023
3962469	NR_002184 // dJ222E13.2 // similar to CGI-96 // 22q13.2 // 91695	-3.53979
2391840	NM_002074 // GNB1 // guanine nucleotide binding protein (G protein), beta polypeptide 1 // 1p36.33 // 2782	-3.53554
2961929	NM_004242 // HMGN3 // high mobility group nucleosomal binding domain 3 // 6q14.1 // 9324	-3.53255
2621949	NM_199417 // C3orf60 // chromosome 3 open reading frame 60 // 3p21.31 // 25915	-3.53216
3145107	NM_057749 // CCNE2 // cyclin E2 // 8q22.1 // 9134	-3.53002
3428783	NM_018370 // DRAM // damage-regulated autophagy modulator // 12q23.2 // 55332	-3.52849
3474495	NM_016399 // TRIAP1 // TP53 regulated inhibitor of apoptosis 1 // 12q24.31 // 51499	-3.52757
2946324	NM_003530 // HIST1H3D // histone cluster 1, H3d // 6p21.3 // 8351	-3.52748
3115504	NM_002467 // MYC // v-myc myelocytomatosis viral oncogene homolog (avian) // 8q24.12-q24.13 // 4609	-3.52621
3457667	NM_014255 // TMEM4 // transmembrane protein 4 // 12q15 // 10330	-3.51933
3738471	NM_005052 // RAC3 // ras-related C3 botulinum toxin substrate 3 (rho family, small GTP binding protein Rac3) // 17q25.3 // 5881	-3.51895
3442322	NM_031299 // CDCA3 // cell division cycle associated 3 // 12p13 // 83461	-3.51844
3041816	NM_004403 // DFNA5 // deafness, autosomal dominant 5 // 7p15 // 1687	-3.51819
2757427	NM_012318 // LETM1 // leucine zipper-EF-hand containing transmembrane protein 1 // 4p16.3 // 3954	-3.51365
2327603	NM_024482 // GMEB1 // glucocorticoid modulatory element binding protein 1 // 1p35.3 // 10691	-3.51355
3361021	NM_006284 // TAF10 // TAF10 RNA polymerase II, TATA box binding protein (TBP)-associated factor, 30kDa // 11p15.3 // 6881	-3.50946
3433591	NM_012174 // FBXW8 // F-box and WD-40 domain protein 8 // 12q24.22|tdb9938 // 26259	-3.50913
2751936	NM_017423 // GALNT7 // UDP-N-acetyl-alpha-D-galactosamine:polypeptide N-acetylgalactosaminyltransferase 7 (GalNAc-T7) // 4q31.1 // 51809	-3.50229
3778372	NM_020648 // TWSG1 // twisted gastrulation homolog 1 (Drosophila) // 18p11.3 // 57045	-3.50129
3935016	NM_194255 // SLC19A1 // solute carrier family 19 (folate transporter), member 1 // 21q22.3 // 6573	-3.49302
3874175	NM_030811 // MRPS26 // mitochondrial ribosomal protein S26 // 20p13 // 64949	-3.49046
3158609	NM_016208 // VPS28 // vacuolar protein sorting 28 homolog (S. cerevisiae) // 8q24.3 // 51160	-3.48694
3414390	NM_139071 // SMARCD1 // SWI/SNF related, matrix associated, actin dependent regulator of chromatin, subfamily d, member 1 // 12q13-q14 // 6602	-3.48591
3951927	NM_197966 // BID // BH3 interacting domain death agonist // 22q11.1 // 637	-3.48544
3354731	NM_004879 // EI24 // etoposide induced 2.4 mRNA // 11q24 // 9538	-3.48493
2452637	NM_022731 // NUCKS1 // nuclear casein kinase and cyclin-dependent kinase substrate 1 // 1q32.1 // 64710	-3.48293
3772158	NM_003258 // TK1 // thymidine kinase 1, soluble // 17q23.2-q25.3 // 7083	-3.48179
