# Supplementary material for: Transcription and splicing regulation in human umbilical vein endothelial cells under hypoxic stress conditions by exon array
Source: BMC Genomics. 2009 Mar 25;10:126. doi: 10.1186/1471-2164-10-126 (PMC2678155; doi:10.1186/1471-2164-10-126)
Supplement: Additional File 2 — List of differentially expressed exons in hypoxia-treated HUVECs. General inclusion events are listed in sheet 1 and general exon skipping events are listed in sheet 2. Overlaps between alternatively spliced genes and differentially expressed genes are listed in sheet 3. [file 1471-2164-10-126-S2.xls]

## Sheet: Sheet1Exon inclusion in hypoxia
Generally exon inclusion events
Probeset ID	Transcript ID	Annotations	SI P value	Fold change
3153614	3153428	NM_018482 // DDEF1 // development and differentiation enhancing factor 1 // 8q24.1-q24.2 // 50807	2.09e-06	0.623428
3946806	3946762	NM_017590 // ZC3H7B // zinc finger CCCH-type containing 7B // 22q13.2 // 23264	1.34e-05	0.518972
3428494	3428447	NM_014503 // UTP20 // UTP20, small subunit (SSU) processome component, homolog (yeast) // 12q23 // 27340	0.000100208	0.806742
3278433	3278401	NM_018027 // FRMD4A // FERM domain containing 4A // 10p13 // 55691	0.000117886	0.502594
3696547	3696524	NM_032382 // COG8 // component of oligomeric golgi complex 8 // 16q22.1 // 84342	0.000133178	0.521631
3695931	3695916	NM_025082 // CENPT // centromere protein T // 16q22.1 // 80152	0.000160448	1.00311
2333358	2333318	NM_002840 // PTPRF // protein tyrosine phosphatase, receptor type, F // 1p34 // 5792	0.000161696	1.17424
2652482	2652410	NM_022763 // FNDC3B // fibronectin type III domain containing 3B // 3q26.31 // 64778	0.000179055	0.892033
3850747	3850725	NM_020812 // DOCK6 // dedicator of cytokinesis 6 // 19p13.2 // 57572	0.000185883	0.912691
3438675	3438617	NM_015409 // EP400 // E1A binding protein p400 // 12q24.33 // 57634	0.000200914	0.843298
3950641	3950629	NM_025204 // TRABD // TraB domain containing // 22q13.33 // 80305	0.000204668	1.13374
3617202	3617170	NM_020371 // AVEN // apoptosis, caspase activation inhibitor // 15q13.1 // 57099	0.000210142	0.758631
3875694	3875642	NM_182734 // PLCB1 // phospholipase C, beta 1 (phosphoinositide-specific) // 20p12 // 23236	0.000222151	1.29976
2844541	2844479	NM_003900 // SQSTM1 // sequestosome 1 // 5q35 // 8878	0.000227231	0.996634
3334379	3334372	NM_000932 // PLCB3 // phospholipase C, beta 3 (phosphatidylinositol-specific) // 11q13 // 5331	0.00023148	1.26086
2927036	2926969	NM_018945 // PDE7B // phosphodiesterase 7B // 6q23-q24 // 27115	0.000269216	1.05225
3875752	3875642	NM_182734 // PLCB1 // phospholipase C, beta 1 (phosphoinositide-specific) // 20p12 // 23236	0.000269405	0.760177
3742161	3742130	NM_014520 // MYBBP1A // MYB binding protein (P160) 1a // 17p13.3 // 10514	0.000276942	0.612533
2403038	2403027	NM_004672 // MAP3K6 // mitogen-activated protein kinase kinase kinase 6 // 1p36.11 // 9064	0.000278184	0.839033
3308031	3307939	NM_001003408 // ABLIM1 // actin binding LIM protein 1 // 10q25 // 3983	0.000280691	0.690277
3836259	3836243	NM_012099 // CD3EAP // CD3e molecule, epsilon associated protein // 19q13.3 // 10849	0.000307106	0.868604
3667165	3667155	NM_018332 // DDX19A // DEAD (Asp-Glu-Ala-As) box polypeptide 19A // 16q22.1 // 55308	0.000323452	1.29376
3089156	3089140	NM_022749 // RAI16 // retinoic acid induced 16 // 8p21.3 // 64760	0.000365782	0.976584
3595179	3595096	NM_207038 // TCF12 // transcription factor 12 (HTF4, helix-loop-helix transcription factors 4) // 15q21 // 6938	0.000371397	0.60104
3057416	3057370	NM_005338 // HIP1 // huntingtin interacting protein 1 // 7q11.23 // 3092	0.000378287	0.696977
3138508	3138464	NM_002603 // PDE7A // phosphodiesterase 7A // 8q13 // 5150	0.000404586	1.03589
3946789	3946762	NM_017590 // ZC3H7B // zinc finger CCCH-type containing 7B // 22q13.2 // 23264	0.000424012	0.954731
3581463	3581442	NM_002226 // JAG2 // jagged 2 // 14q32 // 3714	0.000446524	1.83416
2802496	2802398	NM_007118 // TRIO // triple functional domain (PTPRF interacting) // 5p15.1-p14 // 7204	0.000453804	0.738919
3643457	3643431	NM_022092 // CHTF18 // CTF18, chromosome transmission fidelity factor 18 homolog (S. cerevisiae) // 16p13.3 // 63922	0.000459739	0.946171
2404802	2404766	NM_144569 // SPOCD1 // SPOC domain containing 1 // 1p35.2 // 90853	0.000459743	2.70839
3654907	3654859	NM_148414 // ATXN2L // ataxin 2-like // 16p11 // 11273	0.000473865	0.960119
3774669	3774635	NM_004104 // FASN // fatty acid synthase // 17q25 // 2194	0.000503499	1.45795
3339847	3339812	NM_014786 // ARHGEF17 // Rho guanine nucleotide exchange factor (GEF) 17 // 11q13.4 // 9828	0.000525465	0.665823
3127720	3127703	NM_003842 // TNFRSF10B // tumor necrosis factor receptor superfamily, member 10b // 8p22-p21 // 8795	0.000532506	0.661132
2511978	2511820	NM_003628 // PKP4 // plakophilin 4 // 2q23-q31 // 8502	0.000548377	1.03673
3894056	3894047	NM_018257 // PCMTD2 // protein-L-isoaspartate (D-aspartate) O-methyltransferase domain containing 2 // 20q13.33 // 55251	0.000624479	0.74544
3203822	3203753	NM_018449 // UBAP2 // ubiquitin associated protein 2 // 9p13.3 // 55833	0.000624898	1.11379
3667173	3667155	NM_018332 // DDX19A // DEAD (Asp-Glu-Ala-As) box polypeptide 19A // 16q22.1 // 55308	0.000632401	1.19932
3850318	3850278	NM_003331 // TYK2 // tyrosine kinase 2 // 19p13.2 // 7297	0.000637764	0.722398
3415709	3415668	NM_015319 // TENC1 // tensin like C1 domain containing phosphatase (tensin 2) // 12q13.13 // 23371	0.000642333	1.94052
3875757	3875642	NM_182734 // PLCB1 // phospholipase C, beta 1 (phosphoinositide-specific) // 20p12 // 23236	0.000666265	0.727881
2681151	2681114	NM_173654 // C3orf64 // chromosome 3 open reading frame 64 // 3p14.1 // 285203	0.000692932	0.843646
3072564	3072546	NM_018718 // TSGA14 // testis specific, 14 // 7q32 // 95681	0.000710104	1.38344
3572882	3572869	NM_024496 // C14orf4 // chromosome 14 open reading frame 4 // 14q24.3 // 64207	0.000714304	1.47567
2673209	2673181	NM_002673 // PLXNB1 // plexin B1 // 3p21.31 // 5364	0.000734288	1.12036
3375571	3375545	NM_013402 // FADS1 // fatty acid desaturase 1 // 11q12.2-q13.1 // 3992	0.000769075	1.18187
2438438	2438411	NM_006617 // NES // nestin // 1q23.1 // 10763	0.000798622	1.08909
3038160	3038065	NM_004968 // ICA1 // islet cell autoantigen 1, 69kDa // 7p22 // 3382	0.000803199	0.761419
2325005	2325002	NM_015013 // AOF2 // amine oxidase (flavin containing) domain 2 // 1p36.12 // 23028	0.000821546	0.841857
3525385	3525313	NM_001845 // COL4A1 // collagen, type IV, alpha 1 // 13q34 // 1282	0.000841314	1.80366
3589509	3589458	NM_003246 // THBS1 // thrombospondin 1 // 15q15 // 7057	0.000855046	0.734561
2583059	2583014	NM_013450 // BAZ2B // bromodomain adjacent to zinc finger domain, 2B // 2q23-q24 // 29994	0.000861025	0.636291
3476592	3476457	NM_001077261 // NCOR2 // nuclear receptor co-repressor 2 // 12q24 // 9612	0.000871252	0.639205
3697302	3697218	NM_018052 // VAC14 // Vac14 homolog (S. cerevisiae) // 16q22.1 // 55697	0.000891463	0.837099
2395341	2395245	NM_012102 // RERE // arginine-glutamic acid dipeptide (RE) repeats // 1p36.2-p36.1 // 473	0.000928651	0.716572
3644230	3644220	NM_004548 // NDUFB10 // NADH dehydrogenase (ubiquinone) 1 beta subcomplex, 10, 22kDa // 16p13.3 // 4716	0.000989704	1.75641
3334376	3334372	NM_000932 // PLCB3 // phospholipase C, beta 3 (phosphatidylinositol-specific) // 11q13 // 5331	0.00101168	1.00403
3731830	3731826	NM_002737 // PRKCA // protein kinase C, alpha // 17q22-q23.2 // 5578	0.00104075	0.792466
3070226	3070183	NM_005763 // AASS // aminoadipate-semialdehyde synthase // 7q31.3 // 10157	0.00110786	0.783188
3057400	3057370	NM_005338 // HIP1 // huntingtin interacting protein 1 // 7q11.23 // 3092	0.00111574	0.845916
3381590	3381540	BC052341 // KIAA0280 // KIAA0280 // 11q13.4 // 23201	0.0012427	1.11231
3645309	3645253	NM_016333 // SRRM2 // serine/arginine repetitive matrix 2 // 16p13.3 // 23524	0.00125045	0.833352
2504773	2504766	NM_032740 // SFT2D3 // SFT2 domain containing 3 // 2q14.3 // 84826	0.00128536	1.47431
3886328	3886294	NM_032883 // C20orf100 // chromosome 20 open reading frame 100 // 20q13.12 // 84969	0.00129153	0.737534
2598287	2598261	NM_212475 // FN1 // fibronectin 1 // 2q34 // 2335	0.00129629	0.599274
3419728	3419641	NM_020762 // SRGAP1 // SLIT-ROBO Rho GTPase activating protein 1 // 12q14.2 // 57522	0.00129813	0.60246
3203815	3203753	NM_018449 // UBAP2 // ubiquitin associated protein 2 // 9p13.3 // 55833	0.00130765	0.791982
2485712	2485688	NM_015147 // CEP68 // centrosomal protein 68kDa // 2p14 // 23177	0.00132478	0.50501
2775576	2775562	NM_031372 // HNRPDL // heterogeneous nuclear ribonucleoprotein D-like // 4q13-q21 // 9987	0.00135733	0.755446
3021147	3021123	NM_019071 // ING3 // inhibitor of growth family, member 3 // 7q31 // 54556	0.00136434	0.749276
3017648	3017547	NM_182931 // MLL5 // myeloid/lymphoid or mixed-lineage leukemia 5 (trithorax homolog, Drosophila) // 7q22.1 // 55904	0.00139313	0.606326
3442699	3442641	NM_174941 // CD163L1 // CD163 molecule-like 1 // 12p13.3 // 283316	0.00141302	1.04451
2859657	2859601	NM_197941 // ADAMTS6 // ADAM metallopeptidase with thrombospondin type 1 motif, 6 // 5q12 // 11174	0.00142513	0.810787
2432049	2431886	NM_014644 // PDE4DIP // phosphodiesterase 4D interacting protein (myomegalin) // 1q12 // 9659	0.00143048	1.19308
3708801	3708798	NM_015670 // SENP3 // SUMO1/sentrin/SMT3 specific peptidase 3 // 17p13 // 26168	0.00144489	0.50994
3536585	3536434	NM_015589 // SAMD4A // sterile alpha motif domain containing 4A // 14q22.2 // 23034	0.00144774	0.596586
3320868	3320865	NM_018222 // PARVA // parvin, alpha // 11p15.3 // 55742	0.00149046	0.947583
3887176	3887165	NM_022104 // C20orf67 // chromosome 20 open reading frame 67 // 20q13.12 // 63935	0.00149514	0.536106
2646130	2646125	NM_004267 // CHST2 // carbohydrate (N-acetylglucosamine-6-O) sulfotransferase 2 // 3q24 // 9435	0.00151648	1.41388
2476735	2476671	NM_170672 // RASGRP3 // RAS guanyl releasing protein 3 (calcium and DAG-regulated) // 2p25.1-p24.1 // 25780	0.00153652	1.13923
2642819	2642791	NM_015268 // DNAJC13 // DnaJ (Hsp40) homolog, subfamily C, member 13 // 3q22.1 // 23317	0.00155089	0.950285
2759064	2759038	NM_001313 // CRMP1 // collapsin response mediator protein 1 // 4p16.1-p15 // 1400	0.00158251	1.61015
2621747	2621705	NM_130384 // TREX1 // three prime repair exonuclease 1 // 3p21.3-p21.2 // 11277	0.00160576	1.68136
3911226	3911217	NM_020182 // TMEPAI // transmembrane, prostate androgen induced RNA // 20q13.31-q13.33 // 56937	0.00161888	0.664592
2440075	2440018	NM_015726 // WDR42A // WD repeat domain 42A // 1q22-q23 // 50717	0.0016732	0.787395
3608441	3608427	NM_002005 // FES // feline sarcoma oncogene // 15q26.1 // 2242	0.00167884	0.609332
2408561	2408499	NM_001031694 // SCMH1 // sex comb on midleg homolog 1 (Drosophila) // 1p34 // 22955	0.0016838	1.06881
3779823	3779817	NM_032142 // CEP192 // centrosomal protein 192kDa // 18p11.21 // 55125	0.00168709	0.728515
3476830	3476796	NM_032656 // DHX37 // DEAH (Asp-Glu-Ala-His) box polypeptide 37 // 12q24.31 // 57647	0.00168874	0.708292
3833613	3833583	NM_138392 // SHKBP1 // SH3KBP1 binding protein 1 // 19q13.2 // 92799	0.00171601	0.670697
3865335	3865301	NM_000400 // ERCC2 // excision repair cross-complementing rodent repair deficiency, complementation group 2 (xeroderma pigmentosum D) // 19q13.3 // 2068	0.0017168	1.0876
3707281	3707258	NM_001024937 // MINK1 // misshapen-like kinase 1 (zebrafish) // 17p13.2 // 50488	0.001733	1.18275
2785123	2785114	NM_006320 // PGRMC2 // progesterone receptor membrane component 2 // 4q26 // 10424	0.00173508	0.743329
2931414	2931391	NM_015440 // MTHFD1L // methylenetetrahydrofolate dehydrogenase (NADP+ dependent) 1-like // 6q25.1 // 25902	0.00175494	0.82409
3203826	3203753	NM_018449 // UBAP2 // ubiquitin associated protein 2 // 9p13.3 // 55833	0.00175564	1.02924
3855886	3855868	NM_016573 // GMIP // GEM interacting protein // 19p12-p11 // 51291	0.00176705	1.29505
2623578	2623568	NM_144641 // PPM1M // protein phosphatase 1M (PP2C domain containing) // 3p21.1 // 132160	0.00177738	1.5032
3645483	3645477	NM_152341 // PAQR4 // progestin and adipoQ receptor family member IV // 16p13.3 // 124222	0.0017883	0.67553
3235790	3235789	NM_018518 // MCM10 // MCM10 minichromosome maintenance deficient 10 (S. cerevisiae) // 10p13 // 55388	0.00179197	2.01947
2612875	2612813	NM_015184 // PLCL2 // phospholipase C-like 2 // 3p24.3 // 23228	0.00181043	0.500602
3375931	3375894	NM_153265 // EML3 // echinoderm microtubule associated protein like 3 // 11q12.3 // 256364	0.00184145	1.9242
3955202	3955185	NM_004121 // GGTLA1 // gamma-glutamyltransferase-like activity 1 // 22q11.23 // 2687	0.00187936	0.573384
3351587	3351564	NM_015157 // PHLDB1 // pleckstrin homology-like domain, family B, member 1 // 11q23.3 // 23187	0.00188033	0.721621
2713242	2713192	NM_004087 // DLG1 // discs, large homolog 1 (Drosophila) // 3q29 // 1739	0.0019348	0.798003
3656440	3656418	NM_006662 // SRCAP // Snf2-related CBP activator protein // 16p11.2 // 10847	0.00196297	0.570807
2875463	2875454	AF440762 // SEPT8 // septin 8 // 5q31 // 23176	0.00204967	0.891295
3318455	3318443	NM_006074 // TRIM22 // tripartite motif-containing 22 // 11p15 // 10346	0.00206457	0.784202
2874382	2874371	NM_001999 // FBN2 // fibrillin 2 (congenital contractural arachnodactyly) // 5q23-q31 // 2201	0.00206783	0.775444
2880349	2880292	NM_001387 // DPYSL3 // dihydropyrimidinase-like 3 // 5q32 // 1809	0.0020962	0.52082
2621710	2621705	NM_130384 // TREX1 // three prime repair exonuclease 1 // 3p21.3-p21.2 // 11277	0.00211553	1.32832
3226615	3226592	NM_052844 // WDR34 // WD repeat domain 34 // 9q34.11 // 89891	0.00212517	1.77702
3564168	3564071	NM_020921 // NIN // ninein (GSK3B interacting protein) // 14q22.1 // 51199	0.0021447	1.74947
2621733	2621705	NM_130384 // TREX1 // three prime repair exonuclease 1 // 3p21.3-p21.2 // 11277	0.00216017	0.916508
3754515	3754469	NM_198839 // ACACA // acetyl-Coenzyme A carboxylase alpha // 17q21 // 31	0.00216942	0.739446
3182965	3182957	NM_015469 // NIPSNAP3A // nipsnap homolog 3A (C. elegans) // 9q31.1 // 25934	0.00217742	0.608199
4011914	4011889	NM_201599 // ZMYM3 // zinc finger, MYM-type 3 // Xq13.1 // 9203	0.00219539	0.557618
2949928	2949901	NM_004557 // NOTCH4 // Notch homolog 4 (Drosophila) // 6p21.3 // 4855	0.00221329	0.869342
3531007	3530982	NM_017769 // KIAA1333 // KIAA1333 // 14q12 // 55632	0.00221856	0.744621
3715516	3715512	NM_021137 // TNFAIP1 // tumor necrosis factor, alpha-induced protein 1 (endothelial) // 17q22-q23 // 7126	0.0022227	0.570152
3952922	3952880	NM_006440 // TXNRD2 // thioredoxin reductase 2 // 22q11.21 // 10587	0.00222469	1.52926
2333682	2333678	NM_003780 // B4GALT2 // UDP-Gal:betaGlcNAc beta 1,4- galactosyltransferase, polypeptide 2 // 1p34-p33 // 8704	0.00223074	1.39484
3812085	3812074	NM_032160 // C18orf4 // chromosome 18 open reading frame 4 // 18q22.1 // 92126	0.00223136	1.33042
2599214	2599153	NM_022648 // TNS1 // tensin 1 // 2q35-q36 // 7145	0.00224763	0.756093
2767024	2766893	NM_173075 // APBB2 // amyloid beta (A4) precursor protein-binding, family B, member 2 (Fe65-like) // 4p14-p13 // 323	0.002274	0.805033
3944973	3944922	NM_138632 // TRIOBP // TRIO and F-actin binding protein // 22q13.1 // 11078	0.00227474	1.36848
3229067	3229042	NM_007371 // BRD3 // bromodomain containing 3 // 9q34 // 8019	0.00228224	0.580379
3218608	3218528	NM_005502 // ABCA1 // ATP-binding cassette, sub-family A (ABC1), member 1 // 9q31.1 // 19	0.00228842	1.20529
3217346	3217242	NM_005458 // GABBR2 // gamma-aminobutyric acid (GABA) B receptor, 2 // 9q22.1-q22.3 // 9568	0.00228888	0.633696
3952868	3952825	NM_053004 // GNB1L // guanine nucleotide binding protein (G protein), beta polypeptide 1-like // 22q11.2 // 54584	0.00232735	1.89869
3420340	3420316	NM_003483 // HMGA2 // high mobility group AT-hook 2 // 12q15 // 8091	0.00234637	0.879213
2622256	2622239	NM_022064 // RNF123 // ring finger protein 123 // 3p24.3 // 63891	0.00243279	0.90121
3394322	3394315	NM_015645 // C1QTNF5 // C1q and tumor necrosis factor related protein 5 // 11q23.3 // 114902	0.00244187	0.65451
2875466	2875454	AF440762 // SEPT8 // septin 8 // 5q31 // 23176	0.0024533	0.643644
3758971	3758967	NM_001076683 // UBTF // upstream binding transcription factor, RNA polymerase I // 17q21.3 // 7343	0.0024831	0.696762
3518422	3518418	NM_138444 // KCTD12 // potassium channel tetramerisation domain containing 12 // 13q22.3 // 115207	0.00249921	0.564432
3904148	3904119	NM_152930 // CPNE1 // copine I // 20q11.22 // 8904	0.00250009	0.734658
2330117	2330075	NM_012199 // EIF2C1 // eukaryotic translation initiation factor 2C, 1 // 1p35-p34 // 26523	0.00253098	0.723105
2544518	2544484	NM_004036 // ADCY3 // adenylate cyclase 3 // 2p24-p22 // 109	0.00253846	0.611712
2403063	2403027	NM_004672 // MAP3K6 // mitogen-activated protein kinase kinase kinase 6 // 1p36.11 // 9064	0.00255473	0.779786
3881884	3881874	NM_015338 // ASXL1 // additional sex combs like 1 (Drosophila) // 20q11.1 // 171023	0.00259968	0.703056
2575005	2574984	NM_017980 // LIMS2 // LIM and senescent cell antigen-like domains 2 // 2q14.3 // 55679	0.00260011	1.15728
3996509	3996467	NM_017514 // PLXNA3 // plexin A3 // Xq28 // 55558	0.00260529	0.542821
2595587	2595560	NM_213589 // RAPH1 // Ras association (RalGDS/AF-6) and pleckstrin homology domains 1 // 2q33 // 65059	0.00261316	0.615804
3753442	3753412	NM_002878 // RAD51L3 // RAD51-like 3 (S. cerevisiae) // 17q11 // 5892	0.00262186	0.786733
2599212	2599153	NM_022648 // TNS1 // tensin 1 // 2q35-q36 // 7145	0.00262723	0.720657
3801633	3801621	NM_133268 // OSBPL1A // oxysterol binding protein-like 1A // 18q11.1 // 114876	0.00263076	0.661378
2949206	2949197	NM_021184 // C6orf47 // chromosome 6 open reading frame 47 // 6p21.3 // 57827	0.00271462	0.576427
2453459	2453370	NM_025179 // PLXNA2 // plexin A2 // 1q32.2 // 5362	0.00274673	0.56209
2527697	2527672	NM_015488 // PNKD // paroxysmal nonkinesiogenic dyskinesia // 2q35 // 25953	0.0027684	1.19382
3559289	3559192	NM_002742 // PRKD1 // protein kinase D1 // 14q11 // 5587	0.00279904	1.33021
2673759	2673730	NM_004157 // PRKAR2A // protein kinase, cAMP-dependent, regulatory, type II, alpha // 3p21.3-p21.2 // 5576	0.00281476	0.581452
3331490	3331487	NM_001331 // CTNND1 // catenin (cadherin-associated protein), delta 1 // 11q11 // 1500	0.0028251	1.4918
2400469	2400373	NM_003760 // EIF4G3 // eukaryotic translation initiation factor 4 gamma, 3 // 1p36.12 // 8672	0.00283006	0.535167
3375861	3375840	NM_022830 // TUT1 // terminal uridylyl transferase 1, U6 snRNA-specific // 11q12.2 // 64852	0.00284677	0.683995
2387072	2387006	NM_000254 // MTR // 5-methyltetrahydrofolate-homocysteine methyltransferase // 1q43 // 4548	0.00288313	0.532474
3438663	3438617	NM_015409 // EP400 // E1A binding protein p400 // 12q24.33 // 57634	0.00291653	1.12054
3229829	3229797	NM_181701 // QSCN6L1 // quiescin Q6-like 1 // 9q34.3 // 169714	0.00292568	0.838716
2536635	2536625	NM_032515 // BOK // BCL2-related ovarian killer // 2q37.3 // 666	0.00294668	0.594087
2322127	2322103	NM_015001 // SPEN // spen homolog, transcriptional regulator (Drosophila) // 1p36.33-p36.11 // 23013	0.00299241	0.702122
3896089	3896078	NM_005116 // SLC23A2 // solute carrier family 23 (nucleobase transporters), member 2 // 20p13 // 9962	0.00299362	0.658973
2820410	2820394	NM_005654 // NR2F1 // nuclear receptor subfamily 2, group F, member 1 // 5q14 // 7025	0.0030315	1.66193
2759595	2759582	NM_198595 // AFAP // actin filament associated protein // 4p16 // 60312	0.00305888	0.64501
2832978	2832963	NM_014773 // KIAA0141 // KIAA0141 // 5q31.3 // 9812	0.00307364	0.628577
2348677	2348634	NM_000643 // AGL // amylo-1, 6-glucosidase, 4-alpha-glucanotransferase (glycogen debranching enzyme, glycogen storage disease type III) // 1p21 // 178	0.00308211	0.762346
3798338	3798291	NM_001042388 // PPP4R1 // protein phosphatase 4, regulatory subunit 1 // 18p11.22 // 9989	0.00310898	0.538494
2328648	2328633	NM_018056 // TMEM39B // transmembrane protein 39B // 1p35.1 // 55116	0.0031261	0.730927
3158274	3158190	NM_015201 // BOP1 // block of proliferation 1 // 8q24.3 // 23246	0.00314088	1.34307
3187906	3187834	NM_032552 // DAB2IP // DAB2 interacting protein // 9q33.1-q33.3 // 153090	0.00316052	0.514439
3294534	3294499	NM_021132 // PPP3CB // protein phosphatase 3 (formerly 2B), catalytic subunit, beta isoform (calcineurin A beta) // 10q21-q22 // 5532	0.00316204	0.89979
3175604	3175597	NM_033305 // VPS13A // vacuolar protein sorting 13 homolog A (S. cerevisiae) // 9q21 // 23230	0.00317662	0.737735
2675781	2675763	NM_004704 // RRP9 // RRP9, small subunit (SSU) processome component, homolog (yeast) // 3p21.1 // 9136	0.00318042	0.708538
2621587	2621583	NM_016089 // ZNF589 // zinc finger protein 589 // 3p21 // 51385	0.00318855	0.930692
3385986	3385951	NM_016931 // NOX4 // NADPH oxidase 4 // 11q14.2-q21 // 50507	0.00323149	0.531544
3438625	3438617	NM_015409 // EP400 // E1A binding protein p400 // 12q24.33 // 57634	0.00323815	0.719622
3589501	3589458	NM_003246 // THBS1 // thrombospondin 1 // 15q15 // 7057	0.00324695	0.568636
2448241	2448232	NM_003292 // TPR // translocated promoter region (to activated MET oncogene) // 1q25 // 7175	0.00326099	0.578809
3774693	3774635	NM_004104 // FASN // fatty acid synthase // 17q25 // 2194	0.00333894	0.603168
3944054	3944046	NM_005487 // HMG2L1 // high-mobility group protein 2-like 1 // 22q13.1 // 10042	0.00335208	0.741738
3625886	3625823	NM_001002843 // SUHW4 // suppressor of hairy wing homolog 4 (Drosophila) // 15q21.3 // 54816	0.00336863	0.693984
3571555	3571553	NM_194278 // C14orf43 // chromosome 14 open reading frame 43 // 14q24.3 // 91748	0.00340025	0.614551
3621959	3621948	NM_025137 // KIAA1840 // KIAA1840 // 15q14 // 80208	0.00342341	0.882801
3963324	3963289	NM_032287 // LDOC1L // leucine zipper, down-regulated in cancer 1-like // 22q13.31 // 84247	0.00349128	0.711396
3261495	3261492	NM_004741 // NOLC1 // nucleolar and coiled-body phosphoprotein 1 // 10q24.32 // 9221	0.00349128	0.530748
2984359	2984275	NM_006661 // PDE10A // phosphodiesterase 10A // 6q26 // 10846	0.00350038	1.24949
2802511	2802398	NM_007118 // TRIO // triple functional domain (PTPRF interacting) // 5p15.1-p14 // 7204	0.00351733	0.641112
2874450	2874371	NM_001999 // FBN2 // fibrillin 2 (congenital contractural arachnodactyly) // 5q23-q31 // 2201	0.00352071	0.635769
3956354	3956342	XM_939083 // TTC28 // tetratricopeptide repeat domain 28 // 22q12.1 // 2333	0.0035393	0.710813
3203797	3203753	NM_018449 // UBAP2 // ubiquitin associated protein 2 // 9p13.3 // 55833	0.00358393	0.706202
4027714	4027708	NM_014221 // MTCP1 // mature T-cell proliferation 1 // Xq28 // 4515	0.00359756	0.655226
2790011	2789957	NM_001013415 // FBXW7 // F-box and WD-40 domain protein 7 (archipelago homolog, Drosophila) // 4q31.3 // 55294	0.003604	0.855818
3064326	3064293	NM_004444 // EPHB4 // EPH receptor B4 // 7q22 // 2050	0.00361531	1.06929
2776511	2776372	NM_014991 // WDFY3 // WD repeat and FYVE domain containing 3 // 4q21.23 // 23001	0.00365625	0.8951
2329911	2329887	NM_001014841 // NCDN // neurochondrin // 1p34.3 // 23154	0.00365866	1.46542
2964209	2964200	NM_016021 // UBE2J1 // ubiquitin-conjugating enzyme E2, J1 (UBC6 homolog, yeast) // 6q15 // 51465	0.00368927	0.629983
3508911	3508898	NM_178007 // STARD13 // START domain containing 13 // 13q12-q13 // 90627	0.00369262	0.606104
2478836	2478748	NM_019063 // EML4 // echinoderm microtubule associated protein like 4 // 2p22-p21 // 27436	0.00372505	0.577224
3696099	3696057	NM_005072 // SLC12A4 // solute carrier family 12 (potassium/chloride transporters), member 4 // 16q22.1 // 6560	0.00373922	0.540878
3845383	3845365	NM_003200 // TCF3 // transcription factor 3 (E2A immunoglobulin enhancer binding factors E12/E47) // 19p13.3 // 6929	0.0037431	0.658348
2789412	2789266	NM_006726 // LRBA // LPS-responsive vesicle trafficking, beach and anchor containing // 4q31.3 // 987	0.0037898	0.785519
2528030	2528020	NM_014640 // TTLL4 // tubulin tyrosine ligase-like family, member 4 // 2p24.3-p24.1 // 9654	0.00381121	0.560748
3845925	3845909	NM_032737 // LMNB2 // lamin B2 // 19p13.3 // 84823	0.00383845	0.903016
2328753	2328750	NM_024296 // CCDC28B // coiled-coil domain containing 28B // 1p35.1 // 79140	0.00384789	1.07227
2715152	2715076	NM_133334 // WHSC1 // Wolf-Hirschhorn syndrome candidate 1 // 4p16.3 // 7468	0.00392622	0.677938
2621731	2621705	NM_130384 // TREX1 // three prime repair exonuclease 1 // 3p21.3-p21.2 // 11277	0.00393152	0.785712
3633392	3633347	NM_006715 // MAN2C1 // mannosidase, alpha, class 2C, member 1 // 15q11-q13 // 4123	0.0039811	0.841652
3143989	3143970	NM_001024688 // NBN // nibrin // 8q21 // 4683	0.00399982	0.957152
3753523	3753500	NM_152270 // SLFN11 // schlafen family member 11 // 17q12 // 91607	0.0040015	0.843736
3800664	3800619	NM_005406 // ROCK1 // Rho-associated, coiled-coil containing protein kinase 1 // 18q11.1 // 6093	0.00400541	0.732291
2820409	2820394	NM_005654 // NR2F1 // nuclear receptor subfamily 2, group F, member 1 // 5q14 // 7025	0.00405325	0.994496
2522715	2522693	NM_032974 // CASP10 // caspase 10, apoptosis-related cysteine peptidase // 2q33-q34 // 843	0.00408798	0.73961
2320625	2320619	NM_014874 // MFN2 // mitofusin 2 // 1p36.22 // 9927	0.00411066	0.529459
3036027	3035990	NM_032415 // CARD11 // caspase recruitment domain family, member 11 // 7p22 // 84433	0.00411915	0.607554
2798671	2798586	NM_020731 // AHRR // aryl-hydrocarbon receptor repressor // 5p15.3 // 57491	0.00418525	1.06976
2550662	2550542	NM_022065 // THADA // thyroid adenoma associated // 2p21 // 63892	0.00420029	0.502083
2832623	2832533	NM_018929 // PCDHGC5 // protocadherin gamma subfamily C, 5 // 5q31 // 56097	0.00425214	1.34419
2832716	2832533	NM_018929 // PCDHGC5 // protocadherin gamma subfamily C, 5 // 5q31 // 56097	0.00425424	1.00946
2990079	2990043	NM_001007157 // PHF14 // PHD finger protein 14 // 7p21.3 // 9678	0.00426658	0.581279
3504483	3504434	NM_022459 // XPO4 // exportin 4 // 13q11 // 64328	0.00428262	0.680191
3453399	3453370	NM_001659 // ARF3 // ADP-ribosylation factor 3 // 12q13 // 377	0.00429846	0.762198
3845923	3845909	NM_032737 // LMNB2 // lamin B2 // 19p13.3 // 84823	0.00430071	1.14965
3820681	3820663	NM_012218 // ILF3 // interleukin enhancer binding factor 3, 90kDa // 19p13.2 // 3609	0.0043216	0.569733
3952864	3952825	NM_053004 // GNB1L // guanine nucleotide binding protein (G protein), beta polypeptide 1-like // 22q11.2 // 54584	0.0043361	0.660934
3323449	3323443	NM_005788 // PRMT3 // protein arginine methyltransferase 3 // 11p15.1 // 10196	0.00436088	2.04573
2592330	2592268	NM_007315 // STAT1 // signal transducer and activator of transcription 1, 91kDa // 2q32.2 // 6772	0.00438737	0.607517
2993223	2993206	NM_016447 // MPP6 // membrane protein, palmitoylated 6 (MAGUK p55 subfamily member 6) // 7p15 // 51678	0.00441253	0.889241
4015634	4015602	NM_024917 // CXorf34 // chromosome X open reading frame 34 // Xq22.1 // 79979	0.0044141	1.03145
3334375	3334372	NM_000932 // PLCB3 // phospholipase C, beta 3 (phosphatidylinositol-specific) // 11q13 // 5331	0.00442831	1.08459
2340114	2340078	NM_020925 // CACHD1 // cache domain containing 1 // 1p31.3 // 57685	0.00450485	0.60722
2544536	2544484	NM_004036 // ADCY3 // adenylate cyclase 3 // 2p24-p22 // 109	0.00450816	1.00331
3735494	3735478	NM_182965 // SPHK1 // sphingosine kinase 1 // 17q25.2 // 8877	0.00452374	1.82858
2927523	2927506	NM_006290 // TNFAIP3 // tumor necrosis factor, alpha-induced protein 3 // 6q23 // 7128	0.0045422	0.667939
3742177	3742130	NM_014520 // MYBBP1A // MYB binding protein (P160) 1a // 17p13.3 // 10514	0.00454507	1.17152
2964526	2964350	NM_014611 // MDN1 // MDN1, midasin homolog (yeast) // 6q15 // 23195	0.00456818	0.734051
2675109	2675088	NM_006764 // IFRD2 // interferon-related developmental regulator 2 // 3p21.3 // 7866	0.00459432	0.732457
2822219	2822215	NM_138822 // PAM // peptidylglycine alpha-amidating monooxygenase // 5q14-q21 // 5066	0.00459469	0.566778
3956370	3956342	XM_939083 // TTC28 // tetratricopeptide repeat domain 28 // 22q12.1 // 2333	0.00460428	0.740425
3203811	3203753	NM_018449 // UBAP2 // ubiquitin associated protein 2 // 9p13.3 // 55833	0.00467348	0.91813
3557876	3557851	NM_024658 // IPO4 // importin 4 // 14q12 // 79711	0.00468709	1.12931
2673230	2673181	NM_002673 // PLXNB1 // plexin B1 // 3p21.31 // 5364	0.00470277	1.20352
3188072	3188050	NM_138777 // MRRF // mitochondrial ribosome recycling factor // 9q33.2 // 92399	0.0047285	0.565554
2622251	2622239	NM_022064 // RNF123 // ring finger protein 123 // 3p24.3 // 63891	0.00475349	0.963519
3667172	3667155	NM_018332 // DDX19A // DEAD (Asp-Glu-Ala-As) box polypeptide 19A // 16q22.1 // 55308	0.00476412	1.1387
2745946	2745899	NM_022475 // HHIP // hedgehog interacting protein // 4q28-q32 // 64399	0.00481521	0.592063
2599227	2599153	NM_022648 // TNS1 // tensin 1 // 2q35-q36 // 7145	0.00484004	0.968722
2929206	2929168	NM_007124 // UTRN // utrophin // 6q24 // 7402	0.00492529	0.647988
3822326	3822322	NM_032285 // MGC3207 // hypothetical protein MGC3207 // 19p13.13 // 84245	0.00494744	0.902622
2392132	2392095	NM_182533 // C1orf86 // chromosome 1 open reading frame 86 // 1p36.33 // 199990	0.00497691	1.16271
2673264	2673257	NM_024661 // CCDC51 // coiled-coil domain containing 51 // 3p21.31 // 79714	0.00499046	0.547589
3830053	3830051	NM_001037 // SCN1B // sodium channel, voltage-gated, type I, beta // 19q13.1 // 6324	0.00499779	0.66397

## Sheet: Sheet2 Exon skipping in hypoxia
Generally exon skipping events
Probeset ID	Transcript ID	Annotations	SI P value	Fold change
2844538	2844479	NM_003900 // SQSTM1 // sequestosome 1 // 5q35 // 8878	3.55e-05	-0.90024
2844248	2844203	NM_001024649 // CANX // calnexin // 5q35 // 821	4.23e-05	-0.598515
3335723	3335719	NM_006848 // CCDC85B // coiled-coil domain containing 85B // 11q12.1 // 11007	4.88e-05	-0.516871
2365749	2365675	NM_002697 // POU2F1 // POU domain, class 2, transcription factor 1 // 1q22-q23 // 5451	6.09e-05	-0.696689
2658437	2658346	NM_130837 // OPA1 // optic atrophy 1 (autosomal dominant) // 3q28-q29|3q28-q29 // 4976	6.53e-05	-0.82598
3830732	3830712	NM_014727 // MLL4 // myeloid/lymphoid or mixed-lineage leukemia 4 // 19q13.1 // 9757	0.000203581	-0.557709
2536207	2536183	NM_002712 // PPP1R7 // protein phosphatase 1, regulatory subunit 7 // 2q37.3 // 5510	0.000212067	-1.50542
3072282	3072276	NM_003344 // UBE2H // ubiquitin-conjugating enzyme E2H (UBC8 homolog, yeast) // 7q32 // 7328	0.000272688	-0.505075
3713889	3713874	NM_139033 // MAPK7 // mitogen-activated protein kinase 7 // 17p11.2 // 5598	0.000285266	-0.661775
3883910	3883819	NM_014902 // DLGAP4 // discs, large (Drosophila) homolog-associated protein 4 // 20q11.23 // 22839	0.000308445	-0.655154
3795352	3795312	NM_004715 // CTDP1 // CTD (carboxy-terminal domain, RNA polymerase II, polypeptide A) phosphatase, subunit 1 // 18q23 // 9150	0.000308486	-0.981603
3766669	3766651	NM_001433 // ERN1 // endoplasmic reticulum to nucleus signalling 1 // 17q24.2 // 2081	0.000312088	-1.10648
2964556	2964553	NM_021813 // BACH2 // BTB and CNC homology 1, basic leucine zipper transcription factor 2 // 6q15 // 60468	0.000318019	-1.27796
2361176	2361154	NM_152280 // SYT11 // synaptotagmin XI // 1q21.2 // 23208	0.000416758	-0.797148
3766659	3766651	NM_001433 // ERN1 // endoplasmic reticulum to nucleus signalling 1 // 17q24.2 // 2081	0.000488971	-0.741022
2334194	2334191	NM_004073 // PLK3 // polo-like kinase 3 (Drosophila) // 1p34.1 // 1263	0.000503701	-1.41941
2653853	2653840	NM_006218 // PIK3CA // phosphoinositide-3-kinase, catalytic, alpha polypeptide // 3q26.3 // 5290	0.000513853	-0.783138
2575241	2575196	NM_024545 // SAP130 // Sin3A-associated protein, 130kDa // 2q14.3 // 79595	0.000626032	-0.585522
3835971	3835966	NM_006509 // RELB // v-rel reticuloendotheliosis viral oncogene homolog B, nuclear factor of kappa light polypeptide gene enhancer in B-cells 3 (avian) // 19q13.32 // 5971	0.000633536	-0.91274
3654881	3654859	NM_148414 // ATXN2L // ataxin 2-like // 16p11 // 11273	0.000739052	-0.565621
2831786	2831719	NM_020690 // MASK-BP3 // MASK-4E-BP3 alternate reading frame gene // 5q31.3 // 404734	0.000818721	-0.633997
3654878	3654859	NM_148414 // ATXN2L // ataxin 2-like // 16p11 // 11273	0.000840294	-0.628515
2996410	2996321	NM_001033605 // PTHB1 // parathyroid hormone-responsive B1 // 7p14 // 27241	0.000954095	-0.636061
3438566	3438527	NM_003565 // ULK1 // unc-51-like kinase 1 (C. elegans) // 12q24.3 // 8408	0.0009903	-0.71396
3106264	3106243	NM_003821 // RIPK2 // receptor-interacting serine-threonine kinase 2 // 8q21 // 8767	0.00101816	-1.00994
2658435	2658346	NM_130837 // OPA1 // optic atrophy 1 (autosomal dominant) // 3q28-q29|3q28-q29 // 4976	0.00112516	-0.579445
2608793	2608765	NM_018184 // ARL8B // ADP-ribosylation factor-like 8B // 3p26.2 // 55207	0.00121905	-0.593486
2588320	2588319	NM_030650 // KIAA1715 // KIAA1715 // 2q31 // 80856	0.00139513	-0.710604
3890904	3890870	NM_020673 // RAB22A // RAB22A, member RAS oncogene family // 20q13.32 // 57403	0.00140479	-0.832619
3041878	3041875	NM_145321 // OSBPL3 // oxysterol binding protein-like 3 // 7p15 // 26031	0.00145018	-1.202
3043265	3043264	NM_175061 // JAZF1 // JAZF zinc finger 1 // 7p15.2-p15.1 // 221895	0.00149171	-1.01335
2874825	2874794	NM_016340 // RAPGEF6 // Rap guanine nucleotide exchange factor (GEF) 6 // 5q31.1 // 51735	0.00151593	-0.677484
3032041	3032017	NM_016118 // NUB1 // negative regulator of ubiquitin-like proteins 1 // 7q36 // 51667	0.00156873	-0.724931
3342567	3342525	NM_015885 // PCF11 // PCF11, cleavage and polyadenylation factor subunit, homolog (S. cerevisiae) // 11q13 // 51585	0.0016964	-0.633127
2825626	2825514	NM_005509 // DMXL1 // Dmx-like 1 // 5q22 // 1657	0.00172513	-0.653137
2428761	2428760	NM_018364 // RSBN1 // round spermatid basic protein 1 // 1p13.2 // 54665	0.00174606	-0.637475
3284305	3284302	NM_003873 // NRP1 // neuropilin 1 // 10p12 // 8829	0.00179371	-0.616273
2398081	2398073	NM_018994 // FBXO42 // F-box protein 42 // 1p36.23-p36.11 // 54455	0.001867	-0.695605
2693172	2693149	NM_003794 // SNX4 // sorting nexin 4 // 3q21.2 // 8723	0.00193064	-0.715128
2499208	2499158	NM_006267 // RANBP2 // RAN binding protein 2 // 2q12.3 // 5903	0.00193116	-0.865043
2634966	2634965	NM_020235 // BBX // bobby sox homolog (Drosophila) // 3q13.1 // 56987	0.00200677	-0.904076
3014917	3014904	NM_024061 // ZNF655 // zinc finger protein 655 // 7q22.1 // 79027	0.00203941	-1.55542
3272130	3272106	NM_138499 // PWWP2 // PWWP domain containing 2 // 10q26.3 // 170394	0.00211035	-0.790171
2877533	2877508	NM_004134 // HSPA9 // heat shock 70kDa protein 9 (mortalin) // 5q31.1 // 3313	0.00213365	-0.602908
3965854	3965833	NM_002972 // SBF1 // SET binding factor 1 // 22q13.33 // 6305	0.00213789	-0.749827
3353949	3353914	NM_014622 // LOH11CR2A // loss of heterozygosity, 11, chromosomal region 2, gene A // 11q23 // 4013	0.0022047	-1.50929
3644075	3644057	NM_015133 // MAPK8IP3 // mitogen-activated protein kinase 8 interacting protein 3 // 16p13.3 // 23162	0.00220627	-0.862794
2428354	2428313	NM_017744 // ST7L // suppression of tumorigenicity 7 like // 1p13.2 // 54879	0.00224812	-0.602683
3069088	3069082	NM_012252 // TFEC // transcription factor EC // 7q31.2 // 22797	0.00230248	-0.704125
2874830	2874794	NM_016340 // RAPGEF6 // Rap guanine nucleotide exchange factor (GEF) 6 // 5q31.1 // 51735	0.00248773	-0.701142
2545802	2545793	NM_144631 // ZNF513 // zinc finger protein 513 // 2p23.3 // 130557	0.00265283	-0.505965
2722202	2722151	NM_203284 // RBPSUH // recombining binding protein suppressor of hairless (Drosophila) // 4p15.2 // 3516	0.0027271	-1.37478
2699161	2699145	NM_173653 // SLC9A9 // solute carrier family 9 (sodium/hydrogen exchanger), member 9 // 3q24 // 285195	0.00277927	-1.31612
3571947	3571944	NM_000428 // LTBP2 // latent transforming growth factor beta binding protein 2 // 14q24 // 4053	0.0028363	-1.33021
3421492	3421446	NM_007007 // CPSF6 // cleavage and polyadenylation specific factor 6, 68kDa // 12q15 // 11052	0.00287051	-0.760829
2642943	2642911	NM_198329 // UBE1DC1 // ubiquitin-activating enzyme E1-domain containing 1 // 3q22.1 // 79876	0.00289011	-0.632882
2844249	2844203	NM_001024649 // CANX // calnexin // 5q35 // 821	0.00299525	-0.552618
2833116	2833078	NM_030571 // NDFIP1 // Nedd4 family interacting protein 1 // 5q31.3 // 80762	0.00302758	-0.710652
3293207	3293187	NM_032797 // AIFM2 // apoptosis-inducing factor, mitochondrion-associated, 2 // 10q22.1 // 84883	0.00303532	-1.28242
2951226	2951221	NM_024294 // C6orf106 // chromosome 6 open reading frame 106 // 6p21.31 // 64771	0.00305254	-1.34941
2947256	2947248	NM_030899 // ZNF323 // zinc finger protein 323 // --- // 64288	0.00306412	-0.638816
3697800	3697799	NM_001128 // AP1G1 // adaptor-related protein complex 1, gamma 1 subunit // 16q23 // 164	0.00309939	-0.728694
2817315	2817291	NM_152405 // JMY // junction-mediating and regulatory protein // 5q14.1 // 133746	0.00315659	-1.50285
2969480	2969467	NM_015076 // CDC2L6 // cell division cycle 2-like 6 (CDK8-like) // 6q21 // 23097	0.00327341	-1.35397
2623529	2623515	NM_000688 // ALAS1 // aminolevulinate, delta-, synthase 1 // 3p21.1 // 211	0.0033143	-0.839346
3160834	3160773	NM_005772 // RCL1 // RNA terminal phosphate cyclase-like 1 // 9p24.1-p23 // 10171	0.003529	-0.569339
3302261	3302240	NM_015179 // RRP12 // ribosomal RNA processing 12 homolog (S. cerevisiae) // 10q24.1 // 23223	0.0035565	-0.886063
2401431	2401384	NM_017707 // DDEFL1 // development and differentiation enhancing factor-like 1 // 1p36.12 // 55616	0.00362918	-0.791057
3904156	3904119	NM_152930 // CPNE1 // copine I // 20q11.22 // 8904	0.00364455	-0.623866
3453653	3453592	NM_003482 // MLL2 // myeloid/lymphoid or mixed-lineage leukemia 2 // 12q12-q14 // 8085	0.00375374	-0.598284
2633591	2633587	NM_018309 // TBC1D23 // TBC1 domain family, member 23 // 3q12.1-q12.2 // 55773	0.00378007	-1.738
2655680	2655650	NM_002808 // PSMD2 // proteasome (prosome, macropain) 26S subunit, non-ATPase, 2 // 3q27.1 // 5708	0.00380461	-0.679056
2801683	2801608	NM_005885 // MARCH6 // membrane-associated ring finger (C3HC4) 6 // 5p15.2 // 10299	0.0038063	-0.593751
3644114	3644057	NM_015133 // MAPK8IP3 // mitogen-activated protein kinase 8 interacting protein 3 // 16p13.3 // 23162	0.00383631	-1.02716
3190910	3190893	NM_032809 // FAM73B // family with sequence similarity 73, member B // 9q34.11 // 84895	0.00383889	-0.623328
3572341	3572340	NM_006827 // TMED10 // transmembrane emp24-like trafficking protein 10 (yeast) // 14q24.3 // 10972	0.00402163	-0.79476
3082527	3082503	NM_001042416 // ZNF596 // zinc finger protein 596 // 8p23.3 // 169270	0.00416107	-1.18551
3737560	3737488	NM_020761 // KIAA1303 // raptor // 17q25.3 // 57521	0.00417294	-1.10573
3343459	3343452	NM_007173 // PRSS23 // protease, serine, 23 // 11q14.1 // 11098	0.00433071	-0.798032
3737563	3737488	NM_020761 // KIAA1303 // raptor // 17q25.3 // 57521	0.00433283	-0.599743
3014916	3014904	NM_024061 // ZNF655 // zinc finger protein 655 // 7q22.1 // 79027	0.00437887	-1.33698
2950234	2950214	NM_000593 // TAP1 // transporter 1, ATP-binding cassette, sub-family B (MDR/TAP) // 6p21.3 // 6890	0.0045158	-0.99853
2889699	2889698	NM_020666 // CLK4 // CDC-like kinase 4 // 5q35 // 57396	0.00456899	-0.639472
3860258	3860229	NM_015526 // CLIPR-59 // CLIP-170-related protein // 19q13.12 // 25999	0.00472705	-0.699923
3284310	3284302	NM_003873 // NRP1 // neuropilin 1 // 10p12 // 8829	0.00473928	-0.801444
3881916	3881874	NM_015338 // ASXL1 // additional sex combs like 1 (Drosophila) // 20q11.1 // 171023	0.00480992	-0.775454
3168706	3168700	NM_032226 // ZCCHC7 // zinc finger, CCHC domain containing 7 // 9p13.2 // 84186	0.00482029	-1.55885
3708862	3708858	NM_001040059 // CD68 // CD68 molecule // 17p13 // 968	0.00484185	-1.7986
3882891	3882854	NM_031483 // ITCH // itchy homolog E3 ubiquitin protein ligase (mouse) // 20q11.22-q11.23 // 83737	0.00488802	-0.520392
3644132	3644057	NM_015133 // MAPK8IP3 // mitogen-activated protein kinase 8 interacting protein 3 // 16p13.3 // 23162	0.00490714	-0.635368
3160835	3160773	NM_005772 // RCL1 // RNA terminal phosphate cyclase-like 1 // 9p24.1-p23 // 10171	0.00494756	-0.779013
3843504	3843463	NM_138347 // ZNF551 // zinc finger protein 551 // 19q13.43 // 90233	0.00496726	-0.546007

## Sheet: Sheet 3 Overlaps
		Overlaps between alternatively spliced genes and differentially expressed genes
Probeset ID	Transcript ID	Annotations	SI P value	Fold change	samr d score
3153614	3153428	NM_018482 // DDEF1 // development and differentiation enhancing factor 1 // 8q24.1-q24.2 // 50807	2.09e-06	0.623428	-3.76821
3946806	3946762	NM_017590 // ZC3H7B // zinc finger CCCH-type containing 7B // 22q13.2 // 23264	1.34e-05	0.518972	-8.80276
2844538	2844479	NM_003900 // SQSTM1 // sequestosome 1 // 5q35 // 8878	3.55e-05	-0.90024	23.4627
3335723	3335719	NM_006848 // CCDC85B // coiled-coil domain containing 85B // 11q12.1 // 11007	4.88e-05	-0.516871	-6.66685
3278433	3278401	NM_018027 // FRMD4A // FERM domain containing 4A // 10p13 // 55691	0.000117886	0.502594	-4.83371
3696547	3696524	NM_032382 // COG8 // component of oligomeric golgi complex 8 // 16q22.1 // 84342	0.000133178	0.521631	-4.64911
2333358	2333318	NM_002840 // PTPRF // protein tyrosine phosphatase, receptor type, F // 1p34 // 5792	0.000161696	1.17424	-6.40457
2652482	2652410	NM_022763 // FNDC3B // fibronectin type III domain containing 3B // 3q26.31 // 64778	0.000179055	0.892033	-7.97304
3850747	3850725	NM_020812 // DOCK6 // dedicator of cytokinesis 6 // 19p13.2 // 57572	0.000185883	0.912691	-8.62179
3950641	3950629	NM_025204 // TRABD // TraB domain containing // 22q13.33 // 80305	0.000204668	1.13374	-7.8446
3875694	3875642	NM_182734 // PLCB1 // phospholipase C, beta 1 (phosphoinositide-specific) // 20p12 // 23236	0.000222151	1.29976	-5.35167
2844541	2844479	NM_003900 // SQSTM1 // sequestosome 1 // 5q35 // 8878	0.000227231	0.996634	23.4627
3334379	3334372	NM_000932 // PLCB3 // phospholipase C, beta 3 (phosphatidylinositol-specific) // 11q13 // 5331	0.00023148	1.26086	-5.29892
3875752	3875642	NM_182734 // PLCB1 // phospholipase C, beta 1 (phosphoinositide-specific) // 20p12 // 23236	0.000269405	0.760177	-5.35167
3742161	3742130	NM_014520 // MYBBP1A // MYB binding protein (P160) 1a // 17p13.3 // 10514	0.000276942	0.612533	-6.83035
3713889	3713874	NM_139033 // MAPK7 // mitogen-activated protein kinase 7 // 17p11.2 // 5598	0.000285266	-0.661775	5.88544
3836259	3836243	NM_012099 // CD3EAP // CD3e molecule, epsilon associated protein // 19q13.3 // 10849	0.000307106	0.868604	-11.8868
3795352	3795312	NM_004715 // CTDP1 // CTD (carboxy-terminal domain, RNA polymerase II, polypeptide A) phosphatase, subunit 1 // 18q23 // 9150	0.000308486	-0.981603	6.66493
3766669	3766651	NM_001433 // ERN1 // endoplasmic reticulum to nucleus signalling 1 // 17q24.2 // 2081	0.000312088	-1.10648	7.89877
3667165	3667155	NM_018332 // DDX19A // DEAD (Asp-Glu-Ala-As) box polypeptide 19A // 16q22.1 // 55308	0.000323452	1.29376	-3.76955
3089156	3089140	NM_022749 // RAI16 // retinoic acid induced 16 // 8p21.3 // 64760	0.000365782	0.976584	-3.77256
3595179	3595096	NM_207038 // TCF12 // transcription factor 12 (HTF4, helix-loop-helix transcription factors 4) // 15q21 // 6938	0.000371397	0.60104	-7.67941
3946789	3946762	NM_017590 // ZC3H7B // zinc finger CCCH-type containing 7B // 22q13.2 // 23264	0.000424012	0.954731	-8.80276
3581463	3581442	NM_002226 // JAG2 // jagged 2 // 14q32 // 3714	0.000446524	1.83416	-5.28879
2404802	2404766	NM_144569 // SPOCD1 // SPOC domain containing 1 // 1p35.2 // 90853	0.000459743	2.70839	-14.0129
3766659	3766651	NM_001433 // ERN1 // endoplasmic reticulum to nucleus signalling 1 // 17q24.2 // 2081	0.000488971	-0.741022	7.89877
3774669	3774635	NM_004104 // FASN // fatty acid synthase // 17q25 // 2194	0.000503499	1.45795	-6.03133
2334194	2334191	NM_004073 // PLK3 // polo-like kinase 3 (Drosophila) // 1p34.1 // 1263	0.000503701	-1.41941	6.06658
2511978	2511820	NM_003628 // PKP4 // plakophilin 4 // 2q23-q31 // 8502	0.000548377	1.03673	-6.44765
3894056	3894047	NM_018257 // PCMTD2 // protein-L-isoaspartate (D-aspartate) O-methyltransferase domain containing 2 // 20q13.33 // 55251	0.000624479	0.74544	-4.08231
3203822	3203753	NM_018449 // UBAP2 // ubiquitin associated protein 2 // 9p13.3 // 55833	0.000624898	1.11379	-3.58063
2575241	2575196	NM_024545 // SAP130 // Sin3A-associated protein, 130kDa // 2q14.3 // 79595	0.000626032	-0.585522	6.45959
3667173	3667155	NM_018332 // DDX19A // DEAD (Asp-Glu-Ala-As) box polypeptide 19A // 16q22.1 // 55308	0.000632401	1.19932	-3.76955
3850318	3850278	NM_003331 // TYK2 // tyrosine kinase 2 // 19p13.2 // 7297	0.000637764	0.722398	-3.56987
3875757	3875642	NM_182734 // PLCB1 // phospholipase C, beta 1 (phosphoinositide-specific) // 20p12 // 23236	0.000666265	0.727881	-5.35167
2681151	2681114	NM_173654 // C3orf64 // chromosome 3 open reading frame 64 // 3p14.1 // 285203	0.000692932	0.843646	-7.4661
3072564	3072546	NM_018718 // TSGA14 // testis specific, 14 // 7q32 // 95681	0.000710104	1.38344	-6.01698
3572882	3572869	NM_024496 // C14orf4 // chromosome 14 open reading frame 4 // 14q24.3 // 64207	0.000714304	1.47567	-3.6389
2673209	2673181	NM_002673 // PLXNB1 // plexin B1 // 3p21.31 // 5364	0.000734288	1.12036	-4.73999
3375571	3375545	NM_013402 // FADS1 // fatty acid desaturase 1 // 11q12.2-q13.1 // 3992	0.000769075	1.18187	-5.20959
2438438	2438411	NM_006617 // NES // nestin // 1q23.1 // 10763	0.000798622	1.08909	-10.5725
2831786	2831719	NM_020690 // MASK-BP3 // MASK-4E-BP3 alternate reading frame gene // 5q31.3 // 404734	0.000818721	-0.633997	7.2198
2325005	2325002	NM_015013 // AOF2 // amine oxidase (flavin containing) domain 2 // 1p36.12 // 23028	0.000821546	0.841857	-5.66984
3525385	3525313	NM_001845 // COL4A1 // collagen, type IV, alpha 1 // 13q34 // 1282	0.000841314	1.80366	-6.82718
3589509	3589458	NM_003246 // THBS1 // thrombospondin 1 // 15q15 // 7057	0.000855046	0.734561	-6.38249
3697302	3697218	NM_018052 // VAC14 // Vac14 homolog (S. cerevisiae) // 16q22.1 // 55697	0.000891463	0.837099	-5.71959
3438566	3438527	NM_003565 // ULK1 // unc-51-like kinase 1 (C. elegans) // 12q24.3 // 8408	0.0009903	-0.71396	6.86553
3334376	3334372	NM_000932 // PLCB3 // phospholipase C, beta 3 (phosphatidylinositol-specific) // 11q13 // 5331	0.00101168	1.00403	-5.29892
3731830	3731826	NM_002737 // PRKCA // protein kinase C, alpha // 17q22-q23.2 // 5578	0.00104075	0.792466	-4.63279
3070226	3070183	NM_005763 // AASS // aminoadipate-semialdehyde synthase // 7q31.3 // 10157	0.00110786	0.783188	-3.66086
3645309	3645253	NM_016333 // SRRM2 // serine/arginine repetitive matrix 2 // 16p13.3 // 23524	0.00125045	0.833352	-5.22697
2504773	2504766	NM_032740 // SFT2D3 // SFT2 domain containing 3 // 2q14.3 // 84826	0.00128536	1.47431	-8.25778
3419728	3419641	NM_020762 // SRGAP1 // SLIT-ROBO Rho GTPase activating protein 1 // 12q14.2 // 57522	0.00129813	0.60246	-4.85369
3203815	3203753	NM_018449 // UBAP2 // ubiquitin associated protein 2 // 9p13.3 // 55833	0.00130765	0.791982	-3.58063
2775576	2775562	NM_031372 // HNRPDL // heterogeneous nuclear ribonucleoprotein D-like // 4q13-q21 // 9987	0.00135733	0.755446	-4.07022
2588320	2588319	NM_030650 // KIAA1715 // KIAA1715 // 2q31 // 80856	0.00139513	-0.710604	4.20254
3708801	3708798	NM_015670 // SENP3 // SUMO1/sentrin/SMT3 specific peptidase 3 // 17p13 // 26168	0.00144489	0.50994	-4.50943
3536585	3536434	NM_015589 // SAMD4A // sterile alpha motif domain containing 4A // 14q22.2 // 23034	0.00144774	0.596586	-4.02492
3320868	3320865	NM_018222 // PARVA // parvin, alpha // 11p15.3 // 55742	0.00149046	0.947583	-8.22333
2646130	2646125	NM_004267 // CHST2 // carbohydrate (N-acetylglucosamine-6-O) sulfotransferase 2 // 3q24 // 9435	0.00151648	1.41388	-6.107
2476735	2476671	NM_170672 // RASGRP3 // RAS guanyl releasing protein 3 (calcium and DAG-regulated) // 2p25.1-p24.1 // 25780	0.00153652	1.13923	-4.30227
2621747	2621705	NM_130384 // TREX1 // three prime repair exonuclease 1 // 3p21.3-p21.2 // 11277	0.00160576	1.68136	-3.60106
3911226	3911217	NM_020182 // TMEPAI // transmembrane, prostate androgen induced RNA // 20q13.31-q13.33 // 56937	0.00161888	0.664592	-9.27873
3833613	3833583	NM_138392 // SHKBP1 // SH3KBP1 binding protein 1 // 19q13.2 // 92799	0.00171601	0.670697	-4.09398
3865335	3865301	NM_000400 // ERCC2 // excision repair cross-complementing rodent repair deficiency, complementation group 2 (xeroderma pigmentosum D) // 19q13.3 // 2068	0.0017168	1.0876	-4.87257
2931414	2931391	NM_015440 // MTHFD1L // methylenetetrahydrofolate dehydrogenase (NADP+ dependent) 1-like // 6q25.1 // 25902	0.00175494	0.82409	-7.23929
3203826	3203753	NM_018449 // UBAP2 // ubiquitin associated protein 2 // 9p13.3 // 55833	0.00175564	1.02924	-3.58063
3855886	3855868	NM_016573 // GMIP // GEM interacting protein // 19p12-p11 // 51291	0.00176705	1.29505	-4.14761
3645483	3645477	NM_152341 // PAQR4 // progestin and adipoQ receptor family member IV // 16p13.3 // 124222	0.0017883	0.67553	-4.51789
3284305	3284302	NM_003873 // NRP1 // neuropilin 1 // 10p12 // 8829	0.00179371	-0.616273	-6.40179
3375931	3375894	NM_153265 // EML3 // echinoderm microtubule associated protein like 3 // 11q12.3 // 256364	0.00184145	1.9242	-7.86376
3955202	3955185	NM_004121 // GGTLA1 // gamma-glutamyltransferase-like activity 1 // 22q11.23 // 2687	0.00187936	0.573384	-4.85005
3351587	3351564	NM_015157 // PHLDB1 // pleckstrin homology-like domain, family B, member 1 // 11q23.3 // 23187	0.00188033	0.721621	-6.89439
2713242	2713192	NM_004087 // DLG1 // discs, large homolog 1 (Drosophila) // 3q29 // 1739	0.0019348	0.798003	-3.66046
2875463	2875454	AF440762 // SEPT8 // septin 8 // 5q31 // 23176	0.00204967	0.891295	-4.69165
3318455	3318443	NM_006074 // TRIM22 // tripartite motif-containing 22 // 11p15 // 10346	0.00206457	0.784202	-4.40158
2874382	2874371	NM_001999 // FBN2 // fibrillin 2 (congenital contractural arachnodactyly) // 5q23-q31 // 2201	0.00206783	0.775444	-10.9774
2880349	2880292	NM_001387 // DPYSL3 // dihydropyrimidinase-like 3 // 5q32 // 1809	0.0020962	0.52082	-5.24366
3272130	3272106	NM_138499 // PWWP2 // PWWP domain containing 2 // 10q26.3 // 170394	0.00211035	-0.790171	4.59213
2621710	2621705	NM_130384 // TREX1 // three prime repair exonuclease 1 // 3p21.3-p21.2 // 11277	0.00211553	1.32832	-3.60106
3226615	3226592	NM_052844 // WDR34 // WD repeat domain 34 // 9q34.11 // 89891	0.00212517	1.77702	-5.09155
2877533	2877508	NM_004134 // HSPA9 // heat shock 70kDa protein 9 (mortalin) // 5q31.1 // 3313	0.00213365	-0.602908	5.30772
2621733	2621705	NM_130384 // TREX1 // three prime repair exonuclease 1 // 3p21.3-p21.2 // 11277	0.00216017	0.916508	-3.60106
3754515	3754469	NM_198839 // ACACA // acetyl-Coenzyme A carboxylase alpha // 17q21 // 31	0.00216942	0.739446	-5.33441
3182965	3182957	NM_015469 // NIPSNAP3A // nipsnap homolog 3A (C. elegans) // 9q31.1 // 25934	0.00217742	0.608199	-4.01845
3644075	3644057	NM_015133 // MAPK8IP3 // mitogen-activated protein kinase 8 interacting protein 3 // 16p13.3 // 23162	0.00220627	-0.862794	6.70687
3715516	3715512	NM_021137 // TNFAIP1 // tumor necrosis factor, alpha-induced protein 1 (endothelial) // 17q22-q23 // 7126	0.0022227	0.570152	-5.38864
3952922	3952880	NM_006440 // TXNRD2 // thioredoxin reductase 2 // 22q11.21 // 10587	0.00222469	1.52926	-12.8699
2333682	2333678	NM_003780 // B4GALT2 // UDP-Gal:betaGlcNAc beta 1,4- galactosyltransferase, polypeptide 2 // 1p34-p33 // 8704	0.00223074	1.39484	-8.4728
2767024	2766893	NM_173075 // APBB2 // amyloid beta (A4) precursor protein-binding, family B, member 2 (Fe65-like) // 4p14-p13 // 323	0.002274	0.805033	-5.23131
3944973	3944922	NM_138632 // TRIOBP // TRIO and F-actin binding protein // 22q13.1 // 11078	0.00227474	1.36848	-9.22103
3217346	3217242	NM_005458 // GABBR2 // gamma-aminobutyric acid (GABA) B receptor, 2 // 9q22.1-q22.3 // 9568	0.00228888	0.633696	-8.11556
3952868	3952825	NM_053004 // GNB1L // guanine nucleotide binding protein (G protein), beta polypeptide 1-like // 22q11.2 // 54584	0.00232735	1.89869	-6.59113
3420340	3420316	NM_003483 // HMGA2 // high mobility group AT-hook 2 // 12q15 // 8091	0.00234637	0.879213	-9.4397
3394322	3394315	NM_015645 // C1QTNF5 // C1q and tumor necrosis factor related protein 5 // 11q23.3 // 114902	0.00244187	0.65451	-13.1091
2875466	2875454	AF440762 // SEPT8 // septin 8 // 5q31 // 23176	0.0024533	0.643644	-4.69165
3758971	3758967	NM_001076683 // UBTF // upstream binding transcription factor, RNA polymerase I // 17q21.3 // 7343	0.0024831	0.696762	-4.91913
3518422	3518418	NM_138444 // KCTD12 // potassium channel tetramerisation domain containing 12 // 13q22.3 // 115207	0.00249921	0.564432	-8.62381
3904148	3904119	NM_152930 // CPNE1 // copine I // 20q11.22 // 8904	0.00250009	0.734658	-4.95676
2330117	2330075	NM_012199 // EIF2C1 // eukaryotic translation initiation factor 2C, 1 // 1p35-p34 // 26523	0.00253098	0.723105	-4.65353
2544518	2544484	NM_004036 // ADCY3 // adenylate cyclase 3 // 2p24-p22 // 109	0.00253846	0.611712	-6.32865
2575005	2574984	NM_017980 // LIMS2 // LIM and senescent cell antigen-like domains 2 // 2q14.3 // 55679	0.00260011	1.15728	-3.58499
3753442	3753412	NM_002878 // RAD51L3 // RAD51-like 3 (S. cerevisiae) // 17q11 // 5892	0.00262186	0.786733	-3.73656
2453459	2453370	NM_025179 // PLXNA2 // plexin A2 // 1q32.2 // 5362	0.00274673	0.56209	-7.54285
2673759	2673730	NM_004157 // PRKAR2A // protein kinase, cAMP-dependent, regulatory, type II, alpha // 3p21.3-p21.2 // 5576	0.00281476	0.581452	-4.67148
3331490	3331487	NM_001331 // CTNND1 // catenin (cadherin-associated protein), delta 1 // 11q11 // 1500	0.0028251	1.4918	-4.10677
2400469	2400373	NM_003760 // EIF4G3 // eukaryotic translation initiation factor 4 gamma, 3 // 1p36.12 // 8672	0.00283006	0.535167	-7.45697
3571947	3571944	NM_000428 // LTBP2 // latent transforming growth factor beta binding protein 2 // 14q24 // 4053	0.0028363	-1.33021	-10.1161
2387072	2387006	NM_000254 // MTR // 5-methyltetrahydrofolate-homocysteine methyltransferase // 1q43 // 4548	0.00288313	0.532474	-4.31185
2536635	2536625	NM_032515 // BOK // BCL2-related ovarian killer // 2q37.3 // 666	0.00294668	0.594087	-5.00376
3896089	3896078	NM_005116 // SLC23A2 // solute carrier family 23 (nucleobase transporters), member 2 // 20p13 // 9962	0.00299362	0.658973	-3.74621
3293207	3293187	NM_032797 // AIFM2 // apoptosis-inducing factor, mitochondrion-associated, 2 // 10q22.1 // 84883	0.00303532	-1.28242	4.38848
2951226	2951221	NM_024294 // C6orf106 // chromosome 6 open reading frame 106 // 6p21.31 // 64771	0.00305254	-1.34941	4.56417
2759595	2759582	NM_198595 // AFAP // actin filament associated protein // 4p16 // 60312	0.00305888	0.64501	-6.21397
2947256	2947248	NM_030899 // ZNF323 // zinc finger protein 323 // --- // 64288	0.00306412	-0.638816	4.29767
2832978	2832963	NM_014773 // KIAA0141 // KIAA0141 // 5q31.3 // 9812	0.00307364	0.628577	-3.67279
2348677	2348634	NM_000643 // AGL // amylo-1, 6-glucosidase, 4-alpha-glucanotransferase (glycogen debranching enzyme, glycogen storage disease type III) // 1p21 // 178	0.00308211	0.762346	-4.6185
3798338	3798291	NM_001042388 // PPP4R1 // protein phosphatase 4, regulatory subunit 1 // 18p11.22 // 9989	0.00310898	0.538494	-3.77818
3158274	3158190	NM_015201 // BOP1 // block of proliferation 1 // 8q24.3 // 23246	0.00314088	1.34307	-4.77843
3187906	3187834	NM_032552 // DAB2IP // DAB2 interacting protein // 9q33.1-q33.3 // 153090	0.00316052	0.514439	-4.87363
3294534	3294499	NM_021132 // PPP3CB // protein phosphatase 3 (formerly 2B), catalytic subunit, beta isoform (calcineurin A beta) // 10q21-q22 // 5532	0.00316204	0.89979	-4.53386
3385986	3385951	NM_016931 // NOX4 // NADPH oxidase 4 // 11q14.2-q21 // 50507	0.00323149	0.531544	-5.18099
3589501	3589458	NM_003246 // THBS1 // thrombospondin 1 // 15q15 // 7057	0.00324695	0.568636	-6.38249
2969480	2969467	NM_015076 // CDC2L6 // cell division cycle 2-like 6 (CDK8-like) // 6q21 // 23097	0.00327341	-1.35397	4.5102
3774693	3774635	NM_004104 // FASN // fatty acid synthase // 17q25 // 2194	0.00333894	0.603168	-6.03133
2874450	2874371	NM_001999 // FBN2 // fibrillin 2 (congenital contractural arachnodactyly) // 5q23-q31 // 2201	0.00352071	0.635769	-10.9774
3203797	3203753	NM_018449 // UBAP2 // ubiquitin associated protein 2 // 9p13.3 // 55833	0.00358393	0.706202	-3.58063
3064326	3064293	NM_004444 // EPHB4 // EPH receptor B4 // 7q22 // 2050	0.00361531	1.06929	-8.04747
3904156	3904119	NM_152930 // CPNE1 // copine I // 20q11.22 // 8904	0.00364455	-0.623866	-4.95676
2964209	2964200	NM_016021 // UBE2J1 // ubiquitin-conjugating enzyme E2, J1 (UBC6 homolog, yeast) // 6q15 // 51465	0.00368927	0.629983	-4.27536
3845383	3845365	NM_003200 // TCF3 // transcription factor 3 (E2A immunoglobulin enhancer binding factors E12/E47) // 19p13.3 // 6929	0.0037431	0.658348	-5.94806
2789412	2789266	NM_006726 // LRBA // LPS-responsive vesicle trafficking, beach and anchor containing // 4q31.3 // 987	0.0037898	0.785519	-4.67669
2655680	2655650	NM_002808 // PSMD2 // proteasome (prosome, macropain) 26S subunit, non-ATPase, 2 // 3q27.1 // 5708	0.00380461	-0.679056	7.52327
2528030	2528020	NM_014640 // TTLL4 // tubulin tyrosine ligase-like family, member 4 // 2p24.3-p24.1 // 9654	0.00381121	0.560748	-4.5195
3644114	3644057	NM_015133 // MAPK8IP3 // mitogen-activated protein kinase 8 interacting protein 3 // 16p13.3 // 23162	0.00383631	-1.02716	6.70687
3845925	3845909	NM_032737 // LMNB2 // lamin B2 // 19p13.3 // 84823	0.00383845	0.903016	-9.89707
2715152	2715076	NM_133334 // WHSC1 // Wolf-Hirschhorn syndrome candidate 1 // 4p16.3 // 7468	0.00392622	0.677938	-3.83721
2621731	2621705	NM_130384 // TREX1 // three prime repair exonuclease 1 // 3p21.3-p21.2 // 11277	0.00393152	0.785712	-3.60106
3633392	3633347	NM_006715 // MAN2C1 // mannosidase, alpha, class 2C, member 1 // 15q11-q13 // 4123	0.0039811	0.841652	-8.91931
3753523	3753500	NM_152270 // SLFN11 // schlafen family member 11 // 17q12 // 91607	0.0040015	0.843736	-8.05673
3036027	3035990	NM_032415 // CARD11 // caspase recruitment domain family, member 11 // 7p22 // 84433	0.00411915	0.607554	-5.62304
2798671	2798586	NM_020731 // AHRR // aryl-hydrocarbon receptor repressor // 5p15.3 // 57491	0.00418525	1.06976	-5.46499
2990079	2990043	NM_001007157 // PHF14 // PHD finger protein 14 // 7p21.3 // 9678	0.00426658	0.581279	-5.10089
3453399	3453370	NM_001659 // ARF3 // ADP-ribosylation factor 3 // 12q13 // 377	0.00429846	0.762198	-6.83466
3845923	3845909	NM_032737 // LMNB2 // lamin B2 // 19p13.3 // 84823	0.00430071	1.14965	-9.89707
3820681	3820663	NM_012218 // ILF3 // interleukin enhancer binding factor 3, 90kDa // 19p13.2 // 3609	0.0043216	0.569733	-7.81338
3343459	3343452	NM_007173 // PRSS23 // protease, serine, 23 // 11q14.1 // 11098	0.00433071	-0.798032	-9.42707
3952864	3952825	NM_053004 // GNB1L // guanine nucleotide binding protein (G protein), beta polypeptide 1-like // 22q11.2 // 54584	0.0043361	0.660934	-6.59113
3334375	3334372	NM_000932 // PLCB3 // phospholipase C, beta 3 (phosphatidylinositol-specific) // 11q13 // 5331	0.00442831	1.08459	-5.29892
2544536	2544484	NM_004036 // ADCY3 // adenylate cyclase 3 // 2p24-p22 // 109	0.00450816	1.00331	-6.32865
3735494	3735478	NM_182965 // SPHK1 // sphingosine kinase 1 // 17q25.2 // 8877	0.00452374	1.82858	-8.50919
3742177	3742130	NM_014520 // MYBBP1A // MYB binding protein (P160) 1a // 17p13.3 // 10514	0.00454507	1.17152	-6.83035
2964526	2964350	NM_014611 // MDN1 // MDN1, midasin homolog (yeast) // 6q15 // 23195	0.00456818	0.734051	-3.7759
2675109	2675088	NM_006764 // IFRD2 // interferon-related developmental regulator 2 // 3p21.3 // 7866	0.00459432	0.732457	-9.3037
3203811	3203753	NM_018449 // UBAP2 // ubiquitin associated protein 2 // 9p13.3 // 55833	0.00467348	0.91813	-3.58063
3557876	3557851	NM_024658 // IPO4 // importin 4 // 14q12 // 79711	0.00468709	1.12931	-4.87712
2673230	2673181	NM_002673 // PLXNB1 // plexin B1 // 3p21.31 // 5364	0.00470277	1.20352	-4.73999
3860258	3860229	NM_015526 // CLIPR-59 // CLIP-170-related protein // 19q13.12 // 25999	0.00472705	-0.699923	4.80867
3284310	3284302	NM_003873 // NRP1 // neuropilin 1 // 10p12 // 8829	0.00473928	-0.801444	-6.40179
3667172	3667155	NM_018332 // DDX19A // DEAD (Asp-Glu-Ala-As) box polypeptide 19A // 16q22.1 // 55308	0.00476412	1.1387	-3.76955
2745946	2745899	NM_022475 // HHIP // hedgehog interacting protein // 4q28-q32 // 64399	0.00481521	0.592063	-7.80227
3644132	3644057	NM_015133 // MAPK8IP3 // mitogen-activated protein kinase 8 interacting protein 3 // 16p13.3 // 23162	0.00490714	-0.635368	6.70687
3830053	3830051	NM_001037 // SCN1B // sodium channel, voltage-gated, type I, beta // 19q13.1 // 6324	0.00499779	0.66397	-3.72442
