# Supplementary material for: Transcription and splicing regulation in human umbilical vein endothelial cells under hypoxic stress conditions by exon array
Source: BMC Genomics. 2009 Mar 25;10:126. doi: 10.1186/1471-2164-10-126 (PMC2678155; doi:10.1186/1471-2164-10-126)
Supplement: Additional File 3 — List of domains affected by alternative splicing. Domains affected by alternative splicing are listed with their InterPro ID, names, alias, description, and literature, with functions relevant to hypoxia conditions. [file 1471-2164-10-126-S3.xls]

## Sheet: Sheet1
Interpro_ID	Name	Alias	Domain Description	Gene	Clews	Literature
IPR011430	Down-regulated in metastasis	DRIM	These eukaryotic proteins include DRIM (Down-Regulated In Metastasis) (O75691), which is differentially expressed in metastatic and non-metastatic human breast carcinoma cells. It is believed to be involved in processing of non-coding RNA.	>gi|89036565: PREDICTED: similar to Small subunit processome component 20 homolog (Down-regulated in metastasis protein) (Protein Key-1A6) (Novel nucleolar protein 73) (NNP73) [Homo sapiens]	Cancer metastasis has been demonstrated to contain an endogenic hypoxia enviroment closely related to HIF1. It is reported that this domain is included in a kind of splicing factor U3 snoRNA-associated protein 20.
IPR003113	Phosphatidylinositol 3-kinase, p85-binding	PI3K_p85B	This is the region of the p110 phosphatidylinositol 3-kinase (PI3-Kinase) that binds the p85 subunit	>gi|54792082: phosphoinositide-3-kinase, catalytic, alpha polypeptide [Homo sapiens]	PI3K/Akt pathway is an important apoptosis related signal transduction pathway.PI3K is inhibited to acitvate Akt to decrease apoptosis.	1: Alvarez-Tejado M, Naranjo-Suarez S, Jimenez C, Carrera AC, Landazuri MO, del Peso L. Hypoxia induces the activation of the phosphatidylinositol 3-kinase/Akt cell survival pathway in PC12 cells: protective role in apoptosis. J Biol Chem. 2001 Jun 22;276(25):22368-74. Epub 2001 Apr 9. PMID: 11294857 [PubMed - indexed for MEDLINE] 2: Jiang BH, Jiang G, Zheng JZ, Lu Z, Hunter T, Vogt PK. Phosphati…
IPR007087	Zinc finger, C2H2-type	Znf_C2H2	Zinc finger domains [1, 2] are nucleic acid-binding protein structures first identified in the Xenopus laevis transcription factor TFIIIA. These domains have since been found in numerous nucleic acid-binding proteins. A zinc finger domain is composed of 25 to 30 amino-acid residues including 2 conserved Cys and 2 conserved His residues in a C-2-C-12-H-3-H type motif. The 12 residues separating th…	>gi|11968023:1772-1840 zinc finger protein 106 homolog [Homo sapiens]	Structural analysis showed that the N-terminal region of PHD2 contains a Myeloid translocation protein 8, Nervy, and DEAF1 (MYND)-type zinc finger domain, whereas the catalytic domain is located in its C-terminal region. We found that deletion of the MYND domain increased the activity of both recombinant PHD2 protein and in vitro-translated PHD2.	1: Choi KO, Lee T, Lee N, Kim JH, Yang EG, Yoon JM, Kim JH, Lee TG, Park H. Inhibition of the catalytic activity of hypoxia-inducible factor-1alpha-prolyl-hydroxylase 2 by a MYND-type zinc finger. Mol Pharmacol. 2005 Dec;68(6):1803-9. Epub 2005 Sep 9. PMID: 16155211 [PubMed - indexed for MEDLINE]
IPR001781	LIM, zinc-binding	LIM_Zn_bd	These proteins generally have two tandem copies of a domain, called LIM (for Lin-11 Isl-1 Mec-3) in their N-terminal section. Zyxin and paxillin are exceptions in that they contains respectively three and four LIM domains at their C-terminal extremity. In apterous, isl-1, LH-2, lin-11, lim-1 to lim-3, lmx-1 and ceh-14 and mec-3 there is a homeobox domain some 50 to 95 amino acids after the LIM do…	>gi|40804748:192-244 LIM and senescent cell antigen-like domains 2 [Homo sapiens] >gi|51173711:189-225 actin-binding LIM protein 1 isoform a [Homo sapiens]	HIF-1α TAD-C binds to a domain in p300 and CBP that is known as the cysteine/histidine-rich 1 (CH1) or transcriptional adapter zinc-binding 1 (TAZ1) domain (29).	1: Proc. Natl. Acad. Sci. U.S.A. 2002 Sep 3;99(18):11570-2. Epub 2002 Aug 19. Physiology meets biophysics: visualizing the interaction of hypoxia-inducible factor 1 alpha with p300 and CBP. Semenza GL. PMID: 12186981 [PubMed - indexed for MEDLINE]
IPR001881	EGF-like calcium-binding	EGF_CA	A sequence of about forty amino-acid residues found in epidermal growth factor (EGF) has been shown [1, 2, 3, 4, 5, 6] to be present in a large number of membrane-bound and extracellular, mostly animal, proteins. Many of these proteins require calcium for their biological function and a calcium-binding site has been found at the N-terminus of some EGF-like domains [7]. Calcium-binding may be cruc…	>gi|66346695:2488-2529 fibrillin 2 precursor [Homo sapiens]	Fibrillin 2(FBN2) is a differentially expressed gene undergoing alternative splicing in our results. Furthermore, EGF is am important hypoxia response gene and calcium-binding has been reported to be a essential function in specific hypoxia conditions.	1: Olenyuk BZ, Zhang GJ, Klco JM, Nickols NG, Kaelin WG Jr, Dervan PB. Inhibition of vascular endothelial growth factor with a sequence-specific hypoxia response element antagonist. Proc Natl Acad Sci U S A. 2004 Nov 30;101(48):16768-73. Epub 2004 Nov 19. PMID: 15556999 [PubMed - indexed for MEDLINE] 2: Biull Eksp Biol Med. 1986 Oct;102(10):417-9. [Cyclic GMP- and AMP-modified calcium binding by …
IPR007268	Rad9	Rad9	Rad9 is required for transient cell-cycle arrests and transcriptional induction of DNA repair in response to DNA damage.	>gi|4759022:279-302 RAD9 homolog [Homo sapiens]	Our finding that Rad 17 is phosphorylated in response to hypoxia therefore suggests the involvement of the Rad1/Rad9/Hus1 complex in the hypoxia response.	1: Hammond EM, Green SL, Giaccia AJ. Comparison of hypoxia-induced replication arrest with hydroxyurea and aphidicolin-induced arrest. Mutat Res. 2003 Nov 27;532(1-2):205-13. PMID: 14643437 [PubMed - indexed for MEDLINE]
IPR001627	Semaphorin/CD100 antigen	Sema	The Sema domain occurs in semaphorins, which are a large family of secreted and transmembrane proteins, some of which function as repellent signals during axon guidance. Sema domains also occur in a hepatocyte growth factor receptor, in SEX protein [1] and in viral proteins. CD100 (also called SEMA4D) is associated with PTPase and serine kinase activity. CD100 increases PMA, CD3 and CD2 induced T…	>gi|113722116:38-341 plexin A2 [Homo sapiens]	"Semaphorin 4b is a novel hypoxia-induced gene over-expressed in human tumors."; Neuropilin1 is a differentially expressed gene undergoing alternative splicing in our results. Neuropilin1 inhibit sema3 in endothelial cells, which indicates the competetion relationship between collapsin 1 and VEGF isoform 165.	NUCLEOTIDE SEQUENCE [MRNA] (ISOFORM 1), AND VARIANT ALA-792. White J.R., Levinson N., Lee S.R., Myers K.A., Harris R.A., Balkwill F., Beard G.L., Naylor S.; "Semaphorin 4b is a novel hypoxia-induced gene over-expressed in human tumors."; Submitted (OCT-2003) to the EMBL/GenBank/DDBJ databases. 1: Miao HQ, Soker S, Feiner L, Alonso JL, Raper JA, Klagsbrun M. Neuropilin-1 mediates collapsin-1/semap…
IPR000286	Histone deacetylase superfamily	His_deacetylse	Histones can be reversibly acetylated on several lysine residues. Regulation of transcription is caused in part by this mechanism. Histone deacetylases catalyse the removal of the acetyl group. Histone deacetylases, acetoin utilization proteins and acetylpolyamine amidohydrolases are all members of this ancient protein superfamily	>gi|13259522:510-572 histone deacetylase 7A isoform a [Homo sapiens]	The o-nitrophenyl beta-d-galactopyranoside assay revealed that regions containing amino acids 735-785 of HIF-1alpha and amino acids 669-952 of HDAC7 were minimum contact sites of the interaction. The binding of HDAC7 with HIF-1alpha was reproduced in HEK293 cells grown under normoxic and hypoxic conditions (2% O2).	1: Kato H, Tamamizu-Kato S, Shibasaki F. Histone deacetylase 7 associates with hypoxia-inducible factor 1alpha and increases transcriptional activity. J Biol Chem. 2004 Oct 1;279(40):41966-74. Epub 2004 Jul 26. PMID: 15280364 [PubMed - indexed for MEDLINE]
IPR001090	Ephrin receptor, ligand binding	Ephrin_lbd	Interactions between the Eph receptor tyrosine kinases and their membrane-bound ligands, ephrins are promiscuous, but largely fall into two groups: EphA receptors bind to GPI-anchored ephrin-A ligands, while EphB receptors bind to ephrin-B proteins that have a transmembrane and cytoplasmic domain [1]. Remarkably, ephrin-B proteins transduce signals, such that bidirectional signaling can occur upo…	>gi|32528301:55-74 ephrin receptor EphB4 precursor [Homo sapiens]	Our experiments indicate that hypoxia up-regulates not only HIF-1alpha and vascular endothelial growth factor (VEGF) expression, but also Ephs and ephrins of both A and B subclasses in the skin.	1: Vihanto MM, Plock J, Erni D, Frey BM, Frey FJ, Huynh-Do U. Hypoxia up-regulates expression of Eph receptors and ephrins in mouse skin. FASEB J. 2005 Oct;19(12):1689-91. Epub 2005 Aug 4. PMID: 16081502 [PubMed - indexed for MEDLINE]
IPR011539	Rel homology	RHD	The Rel homology domain (RHD) is found in a family of eukaryotic transcription factors, which includes NF-kappaB, Dorsal, Relish, NFAT, among others. Some of these transcription factors appear to form multi-protein DNA-bound complexes [1]. Phosphorylation of the RHD appears to play a role in the regulation of some of these transcription factors, acting to modulate the expression of their target g…	>gi|35493878:56-169 reticuloendotheliosis viral oncogene homolog B [Homo sapiens]	Studies have shown that NF-kB may play an important role in gene transcription under hypoxia. Src activation by hypoxia may be one of the earliest events that precede Ras activation in the signalling cascade which ultimately leads to the phosphorylation and dissociation of the IkBa (Koong et al. 1994b). Recent studies have shown that Fos and Jun are capable of physically interacting with NF-kB p6…	1: Int J Exp Pathol. 1998 Dec;79(6):347-57. Hypoxia-mediated regulation of gene expression in mammalian cells. Shih SC, Claffey KP. PMID: 10319016 [PubMed - indexed for MEDLINE]
IPR000101	Gamma-glutamyltranspeptidase	G_glu_transpept	Gamma-glutamyltranspeptidase (EC:2.3.2.2) (GGT) [1] catalyzes the transfer of the gamma-glutamyl moiety of glutathione to an acceptor that may be an amino acid, a peptide or water (forming glutamate). GGT plays a key role in the gamma-glutamyl cycle, a pathway for the synthesis and degradation of glutathione and drug and xenobiotic detoxification [2]. In prokaryotes and eukaryotes, it is an enzym…	>gi|4758432:58-91 gamma-glutamyltransferase-like activity 1 [Homo sapiens]		1: Bratisl Lek Listy. 1985 Mar;83(3):265-71. [The effect of single and repeated aerogenic hypoxia on membrane-bound gamma-glutamyltranspeptidase in the brain of young rats] Trojan S, LisV, Stastn F. PMID: 2859101 [PubMed - indexed for MEDLINE]
IPR000449	Ubiquitin-associated/Translation elongation factor EF1B, N-terminal	UBA	UBA domains are a commonly occurring sequence motif of approximately 45 amino acid residues that are found in diverse proteins involved in the ubiquitin/proteasome pathway, DNA excision-repair, and cell signalling via protein kinases [1]. The human homologue of yeast Rad23A is one example of a nucleotide excision-repair protein that contains both an internal and a C-terminal UBA domain. The solut…	>gi|22325364:63-94 ubiquitin associated protein 2 [Homo sapiens]	Ubiquilin may be a possible target gene for UPR-induced transcription, since that protein is induced by hypoxia (ER stress) In the present study, we indicate that ubiquilin may be associated with not only poly-Ub chains through the UBA domain but also with two subunits of 19S proteasome through the UBL domain. These results suggest that ubiquilin may serve as a shuttle factor that regulates the t…	1: Ko HS, Uehara T, Tsuruma K, Nomura Y. Ubiquilin interacts with ubiquitylated proteins and proteasome through its ubiquitin-associated and ubiquitin-like domains. FEBS Lett. 2004 May 21;566(1-3):110-4. PMID: 15147878 [PubMed - indexed for MEDLINE]
IPR000637	HMG-I and HMG-Y, DNA-binding	AT_hook	High mobility group (HMG) proteins are a family of relatively low molecular weight non-histone components in chromatin. HMG-I and HMG-Y are proteins of about 100 amino acid residues which are produced by the alternative splicing of a single gene. HMG-I proteins bind preferentially to the minor groove of AT-rich regions in double-stranded DNA [1, 2]. It is suggested that these proteins could funct…	>gi|62912482:67-86 high mobility group AT-hook 2 isoform b [Homo sapiens]	Hypoxia induces high-mobility-group protein I(Y) and transcription of the cyclooxygenase-2 gene in human vascular endothelium.	1: Ji YS, Xu Q, Schmedtje JF Jr. Hypoxia induces high-mobility-group protein I(Y) and transcription of the cyclooxygenase-2 gene in human vascular endothelium. Circ Res. 1998 Aug 10;83(3):295-304. PMID: 9710122 [PubMed - indexed for MEDLINE]
IPR000960	Flavin-containing monooxygenase FMO	Flavin_mOase	Flavin-containing monooxygenases (FMOs) constitute a family of xenobiotic-metabolising enzymes [1]. Using an NADPH cofactor and FAD prosthetic group, these microsomal proteins catalyse the oxygenation of nucleophilic nitrogen, sulphur, phosphorous and selenium atoms in a range of structurally diverse compounds. FMOs have been implicated in the metabolism of a number of pharmaceuticals, pesticides…	>gi|4503757:75-108 flavin containing monooxygenase 2 (non-functional) [Homo sapiens]	fmo-12 Flavin-containing monooxygenase family member and fmo-14 Homologous to hepatic flavin-containing monooxygenase 5 are in the list of our differentially expressed gene	1: Shen C, Nettleton D, Jiang M, Kim SK, Powell-Coffman JA. Roles of the HIF-1 hypoxia-inducible factor during hypoxia response in Caenorhabditis elegans. J Biol Chem. 2005 May 27;280(21):20580-8. Epub 2005 Mar 21. PMID: 15781453 [PubMed - indexed for MEDLINE]
IPR000159	Ras-association	RA	Proteins with this domain are mostly RasGTP effectors and include guanine-nucleotide releasing factor in mammals [1]. This factor stimulates the dissociation of GDP from the Ras-related RALA and RALB GTPases, which allows GTP binding and activation of the GTPases. It interacts and acts as an effector molecule for R-ras, K-Ras and Rap [2]. The domain is also present in a number of other proteins a…	>gi|54633319:762-827 PDZ domain-containing guanine nucleotide exchange factor I [Homo sapiens]	Table 1. Selected genes induced by both hypoxia and AdCA5 (continued) Hs.80905 Ras association (RalGDS/AF-6) domain family 2 RASSF2	1: Manalo DJ, Rowan A, Lavoie T, Natarajan L, Kelly BD, Ye SQ, Garcia JG, Semenza GL. Transcriptional regulation of vascular endothelial cell responses to hypoxia by HIF-1. Blood. 2005 Jan 15;105(2):659-69. Epub 2004 Sep 16. PMID: 15374877 [PubMed - indexed for MEDLINE]
IPR001356	Homeobox	Homeobox	The homeobox domain was first identified in a number of drosophila homeotic and segmentation proteins, but is now known to be well-conserved in many other animals, including vertebrates [1, 2, 3]. Hox genes encode homeodomain-containing transcriptional regulators that operate differential genetic programs along the anterior-posterior axis of animal bodies [4]. The domain binds DNA through a helix…	>gi|24234702:96-141 paired-like homeodomain transcription factor 1 [Homo sapiens]	1. The role of heat shock proteins, homeobox genes, and hypoxia in cutaneous wound healing-Principal Investigator. The effects of manipulating of hypoxia inducible proteins, homeobox genes, and heat shock proteins in wound repair are presently under investigation. In vitro and in vivo models of wound repair are used to study the effects of induction and blockage of these proteins on normal and ab…	http://www.medschool.ucsf.edu/sfgh_surgery/research/young.aspx
IPR007255	Dor1-like protein	Dor1	Dor1 is involved in vesicle targeting to the yeast Golgi apparatus and complexes with a number of other trafficking proteins, which include Sec34 and Sec35	Homo sapiens component of oligomeric golgi complex 8 (COG8), mRNA.	Dor1 induce MEK-1 and ERK1/ERK2,which are closely related to hypoxia.Using the Jurkat T lymphocyte cell line, we found that a stably expressed Gi protein-coupled receptor (the -opioid receptor (DOR1)) stimulates MEK-1 and extracellular signal-regulated kinases 1 and 2 (ERK1 and ERK2) and transcriptional activity by an ERK target, Elk-1, via a mechanism requiring a PTX-sensitive Gi protein.	1: Hedin KE, Bell MP, Huntoon CJ, Karnitz LM, McKean DJ. Gi proteins use a novel beta gamma- and Ras-independent pathway to activate extracellular signal-regulated kinase and mobilize AP-1 transcription factors in Jurkat T lymphocytes. J Biol Chem. 1999 Jul 9;274(28):19992-20001. PMID: 10391949 [PubMed - indexed for MEDLINE] 2: Minet E, Arnould T, Michel G, Roland I, Mottet D, Raes M, Remacle J, …
IPR013126	Heat shock protein 70	HSP70	A family of heat shock proteins, the hsp70 proteins have an average molecular weight of 70 kDa [1, 2, 3]. In most species, there are many proteins that belong to the hsp70 family. Some of these are only expressed under stress conditions (strictly inducible), while some are present in cells under normal growth conditions and are not heat-inducible (constitutive or cognate) [4, 5]. Hsp70 proteins c…	Homo sapiens heat shock 70kDa protein 9 (mortalin) (HSPA9), nucleargene encoding mitochondrial protein, mRNA.	These results suggest that attenuation of the PARS activity in the nucleus may play an important role in the cytoprotective effect of HSP70 on hypoxia/reoxygenation injury.Intermittent hypoxia exposure-induced heat-shock protein 70 expression increases resistance of rat heart to ischemic injury.	1: Kawana K, Miyamoto Y, Tanonaka K, Han-no Y, Yoshida H, Takahashi M, Takeo S. Cytoprotective mechanism of heat shock protein 70 against hypoxia/reoxygenation injury. J Mol Cell Cardiol. 2000 Dec;32(12):2229-37. PMID: 11112998 [PubMed - indexed for MEDLINE] 2: Zhong N, Zhang Y, Fang QZ, Zhou ZN. Intermittent hypoxia exposure-induced heat-shock protein 70 expression increases resistance of rat he…
IPR000504	RNA-binding region (RNA recognition motif)	RNP-1	Many eukaryotic proteins containing one or more copies of a putative RNA-binding domain of about 90 amino acids are known to bind single-stranded RNAs [1, 2, 3]. The largest group of single strand RNA-binding proteins is the eukaryotic RNA recognition motif (RRM) family that contains an eight amino acid RNP-1 consensus sequence [4, 5]. RRM proteins have a variety of RNA binding preferences and fu…	Homo sapiens spen homolog, transcriptional regulator (Drosophila)(SPEN), mRNA.	Many researches have reported that splicing factors will differentially expressed in hypoxia conditions. The RNP-1 domain belongs to RNA recognition motif, which contained by lots of splicing facors.	1: Matsuo N, Ogawa S, Imai Y, Takagi T, Tohyama M, Stern D, Wanaka A. Cloning of a novel RNA binding polypeptide (RA301) induced by hypoxia/reoxygenation. J Biol Chem. 1995 Nov 24;270(47):28216-22. PMID: 7499316 [PubMed - indexed for MEDLINE]
IPR001763	Rhodanese-like	RHOD	Rhodanese, a sulphurtransferase involved in cyanide detoxification (see IPR001307) shares evolutionary relationship with a large family of proteins [1], including Cdc25 phosphatase catalytic domain. non-catalytic domains of eukaryotic dual-specificity MAPK-phosphatases. non-catalytic domains of yeast PTP-type MAPK-phosphatases. non-catalytic domains of yeast Ubp4, Ubp5, Ubp7. non-catalytic domain…	Homo sapiens testis specific, 14 (TSGA14), mRNA.	Another ECS-related effect detected by postgenomic analysis in fetal liver was the induction of tissue hypoxia. The gene encoding for rhodanese was strongly up-regulated in the liver of ECS-exposed fetuses.	1: Izzotti A, Balansky RM, Cartiglia C, Camoirano A, Longobardi M, De Flora S. Genomic and transcriptional alterations in mouse fetus liver after transplacental exposure to cigarette smoke. FASEB J. 2003 Jun;17(9):1127-9. Epub 2003 Apr 22. PMID: 12709406 [PubMed - indexed for MEDLINE]
IPR004842	Na-K-Cl cotransporter superfamily	NaKCl_cotransptS	This is a family of K-Cl cotransporters. It includes bumetanide-sensitive sodium-(potassium)-chloride cotransporter, an electrically silent transporter system which is a mediator of sodium and chloride reabsorption. It plays a vital role in the regulation of ionic balance and cell volume. Bumetanide-sensitive sodium-(potassium)-chloride cotransporter belongs to the SLC12A family of transporters.	Homo sapiens solute carrier family 12 (potassium/chloridetransporters), member 4 (SLC12A4), mRNA.	Furthermore, glucose and pyruvate deprivation increased cotransporter activity under both normoxic and hypoxic conditions. Finally, we found that hypoxia increased phosphorylation but not abundance of the cotransporter protein. These findings support the hypothesis that hypoxia stimulation of the BBB Na+-K+-Cl- cotransporter contributes to ischemia-induced brain edema formation.	1: Foroutan S, Brillault J, Forbush B, O'Donnell ME. Moderate-to-severe ischemic conditions increase activity and phosphorylation of the cerebral microvascular endothelial cell Na+K+Cl- cotransporter. Am J Physiol Cell Physiol. 2005 Dec;289(6):C1492-501. Epub 2005 Aug 3. PMID: 16079189 [PubMed - indexed for MEDLINE]
IPR014045	Protein phosphatase 2C-like	PP2C	This domain is found in protein phosphatase 2C, as well as other proteins eg. pyruvate dehydrogenase (lipoamide)]-phosphatase EC:3.1.3.43 and adenylate cyclase EC:4.6.1.1. Protein phosphatase 2C (PP2C) is one of the four major classes of mammalian serine/threonine specific protein phosphatases EC:3.1.3.16. PP2C [1] is a monomeric enzyme of about 42 Kd which shows broad substrate specificity and i…	Homo sapiens protein phosphatase 1M (PP2C domain containing)(PPM1M), mRNA.	Next, we set out to determine whether the increase in AMPK activation observed by age and hypoxia was caused by increased phosphorylation of AMPK. After dephosphorylation of the enzyme with phosphatase PP2C, the differences in activity observed with age or hypoxia were no longer present. Thus, consistent with most other scenarios in which acute activation of AMPK occurs, the increases in AMPK act…	1: Gonzalez AA, Kumar R, Mulligan JD, Davis AJ, Saupe KW. Effects of aging on cardiac and skeletal muscle AMPK activity: basal activity, allosteric activation, and response to in vivo hypoxemia in mice. Am J Physiol Regul Integr Comp Physiol. 2004 Nov;287(5):R1270-5. Epub 2004 Jul 29. PMID: 15284083 [PubMed - indexed for MEDLINE]
IPR011545	DEAD/DEAH box helicase, N-terminal	DEAD/DEAH_N	Members of this family include the DEAD and DEAH box helicases. Helicases are involved in unwinding nucleic acids. The DEAD box helicases are involved in various aspects of RNA metabolism, including nuclear transcription, pre mRNA splicing, ribosome biogenesis, nucleocytoplasmic transport, translation, RNA decay and organellar gene expression.	Homo sapiens DEAD (Asp-Glu-Ala-As) box polypeptide 19B (DDX19B),transcript variant 2, mRNA. Homo sapiens DEAD (Asp-Glu-Ala-As) box polypeptide 19A (DDX19A),mRNA.	Selected genes repressed by both hypoxia and AdCA5 (continued)：DEAD/H box polypeptide 11 DDX11，DEAD box polypeptide 18 DDX18，DEAD box polypeptide 23 DDX23，DEAH (Asp-Glu-Ala-His) box polypeptide 35 DHX35，DEAD box polypeptide 21 DDX21，	1: Manalo DJ, Rowan A, Lavoie T, Natarajan L, Kelly BD, Ye SQ, Garcia JG, Semenza GL. Transcriptional regulation of vascular endothelial cell responses to hypoxia by HIF-1. Blood. 2005 Jan 15;105(2):659-69. Epub 2004 Sep 16. PMID: 15374877 [PubMed - indexed for MEDLINE]
IPR007015	DNA polymerase V	DNA_pol_V	Proteins of this family are predominantly nucleolar. The majority are described as transcription factor transactivators. The family also includes the fifth essential DNA polymerase (Pol5p) of Schizosaccharomyces pombe and Saccharomyces cerevisiae (EC:2.7.7.7). Pol5p is localized exclusively to the nucleolus and binds near or at the enhancer region of rRNA-encoding DNA repeating units.	Homo sapiens MYB binding protein (P160) 1a (MYBBP1A), mRNA	We report here that hypoxia as well as hypoxia mimetics, desferrioxamine, and CoCl(2), enhanced the expression of DNA polymerase iota (pol iota) in human tumor cell lines.	1: Ito A, Koshikawa N, Mochizuki S, Omura K, Takenaga K. Hypoxia-inducible factor-1 mediates the expression of DNA polymerase iota in human tumor cells. Biochem Biophys Res Commun. 2006 Dec 8;351(1):306-11. Epub 2006 Oct 16. PMID: 17056006 [PubMed - indexed for MEDLINE]
IPR011559	Initiation factor 2B alpha/beta/delta	IF-2B_rel	This family, eIF-2B_rel, describes part of the eukaryotic translation initiation factor 2B superfamily. It includes eukaryotic translation initiation factor 2B (eIF-2B) subunits 1 and 2 (alpha and beta) and related proteins. It is unclear whether the eIF-2B_rel set is monophyletic, or whether they are all more closely related to each other than to any eIF-2B subunit because the eIF-2B clade is hi…	Homo sapiens hypothetical protein MGC3207 (MGC3207), transcriptvariant 2, mRNA	White matter is extremely sensitive to injury by oxidative stress, brain trauma and hypoxia/ ischaemia. Local ischaemia in the brain induces inhibition of eIF2B activity by eIF2α phosphorylation [37] and the eIF2 kinase activated upon hypoxia is PERK [38].	1: Fogli A, Boespflug-Tanguy O. The large spectrum of eIF2B-related diseases. Biochem Soc Trans. 2006 Feb;34(Pt 1):22-9. Review. PMID: 16246171 [PubMed - indexed for MEDLINE]
IPR000998	MAM	MAM	A 170 amino acid domain, the so-called MAM domain, has been recognised in the extracellular region of functionally diverse proteins [1]. These proteins have a modular, receptor-like architecture comprising a signal peptide, an N-terminal extracellular domain, a single transmembrane domain and an intracellular domain. Such proteins include meprin (a cell surface glycoprotein) [2]; A5 antigen (a de…	Homo sapiens neuropilin 1 (NRP1), transcript variant 1, mRNA.	Neuropilin (NRP) 1, previously identified as a neuronal receptor that mediates repulsive growth cone guidance, has been shown recently to function also in endothelial cells as an isoform-specific receptor for vascular endothelial growth factor (VEGF)(165) and as a coreceptor in vitro of VEGF receptor 2.	1: Oh H, Takagi H, Otani A, Koyama S, Kemmochi S, Uemura A, Honda Y. Selective induction of neuropilin-1 by vascular endothelial growth factor (VEGF): a mechanism contributing to VEGF-induced angiogenesis. Proc Natl Acad Sci U S A. 2002 Jan 8;99(1):383-8. Epub 2001 Dec 26. PMID: 11756651 [PubMed - indexed for MEDLINE]
IPR002000	Lysosome-associated membrane glycoprotein (Lamp)/CD68	LAMP	Lysosome-associated membrane glycoproteins (lamp) [1] are integral membrane proteins, specific to lysosomes, and whose exact biological function is not yet clear. Structurally, the lamp proteins consist of two internally homologous lysosome-luminal domains separated by a proline-rich hinge region; at the C-terminal extremity there is a transmembrane region (TM) followed by a very short cytoplasmi…	Homo sapiens CD68 molecule (CD68), transcript variant 2, mRNA.	This gene encodes a 110-kD transmembrane glycoprotein that is highly expressed by human monocytes and tissue macrophages. It is a member of the lysosomal/endosomal-associated membrane glycoprotein (LAMP) family. The protein primarily localizes to lysosomes and endosomes with a smaller fraction circulating to the cell surface. It is a type I integral membrane protein with a heavily glycosylated ex…
IPR006561	DZF	DZF	This domain is found in proteins containing the double-stranded RNA-binding motif, DSRM (IPR001159), or the zinc finger domain C2H2 (IPR007087). This domain is found exclusively in the metazoa.	Homo sapiens interleukin enhancer binding factor 3, 90kDa (ILF3),transcript variant 1, mRNA.	First, we have shown that our synthetic DZFs can be used to construct synthetic, bi-partite transcriptional activators capable of stimulating expression of the endogenous VEGF-A gene in human cells even in the absence of normal regulatory signals such as hypoxia.	1: Giesecke AV, Fang R, Joung JK. Synthetic protein-protein interaction domains created by shuffling Cys2His2 zinc-fingers. Mol Syst Biol. 2006;2:2006.2011. Epub 2006 Mar 21. PMID: 16732192 [PubMed - indexed for MEDLINE]
IPR001932	Protein phosphatase 2C-related	PP2C	This domain is found in protein phosphatase 2C, as well as other proteins eg. pyruvate dehydrogenase (lipoamide)]-phosphatase (EC:3.1.3.43) and adenylate cyclase (EC:4.6.1.1). Protein phosphatase 2C (PP2C) is one of the four major classes of mammalian serine/threonine specific protein phosphatases (EC:3.1.3.16). PP2C [1] is a monomeric enzyme of about 42 Kd which shows broad substrate specificity…	Homo sapiens protein phosphatase 1M (PP2C domain containing)(PPM1M), mRNA.	Next, we set out to determine whether the increase in AMPK activation observed by age and hypoxia was caused by increased phosphorylation of AMPK. After dephosphorylation of the enzyme with phosphatase PP2C, the differences in activity observed with age or hypoxia were no longer present. Thus, consistent with most other scenarios in which acute activation of AMPK occurs, the increases in AMPK act…	1: Gonzalez AA, Kumar R, Mulligan JD, Davis AJ, Saupe KW. Effects of aging on cardiac and skeletal muscle AMPK activity: basal activity, allosteric activation, and response to in vivo hypoxemia in mice. Am J Physiol Regul Integr Comp Physiol. 2004 Nov;287(5):R1270-5. Epub 2004 Jul 29. PMID: 15284083 [PubMed - indexed for MEDLINE]
IPR009604	Ataxin-2, N-terminal	Ataxin-2_N	This entry represents a conserved region approximately 250 residues long located towards the C terminus of eukaryotic ataxin-2. Ataxin-2 is a protein of unknown function, within which expansion of a polyglutamine tract (due to expansion of unstable CAG repeats in the coding region of the SCA2 gene) causes spinocerebellar ataxia type 2 (SCA2), a late-onset neurodegenerative disorder [1]. The expan…	Homo sapiens ataxin 2-like (ATXN2L), transcript variant C, mRNA.	Genes significantly influenced by Cobalt in WT Cells (cont.) Homo sapiens ataxin 2 related protein (A H3149B07 0.75 0.79 0.89 0.92 0.02 0.24 0.51 0.67	1: Vengellur A, Phillips JM, Hogenesch JB, LaPres JJ. Gene expression profiling of hypoxia signaling in human hepatocellular carcinoma cells. Physiol Genomics. 2005 Aug 11;22(3):308-18. Epub 2005 Jun 7. PMID: 15942021 [PubMed - indexed for MEDLINE]
IPR001849	Pleckstrin-like	PH	The 'pleckstrin homology' (PH) domain is a domain of about 100 residues that occurs in a wide range of proteins involved in intracellular signaling or as constituents of the cytoskeleton [1, 2, 3, 4, 5, 6, 7]. The function of this domain is not clear, several putative functions have been suggested: binding to the beta/gamma subunit of heterotrimeric G proteins, binding to lipids, e.g. phosphatidy…	Homo sapiens Ras association (RalGDS/AF-6) and pleckstrin homologydomains 1 (RAPH1), transcript variant 1, mRNA.	Pleckstrin homology domains (PH) are commonly found in eukaryotic signaling proteins. They are often involved in protein-protein interactions and target proteins to the plasma membrane. Mutations in BTK within its PH domain cause XLA in patients (5 , 6) . HIMF was up-regulated in inflammatory or hypoxic tissues and stimulated the phosphorylation of AKT, a kinase with a PH domain, in cultured cell…	1: Su Q, Zhou Y, Johns RA. Bruton's tyrosine kinase (BTK) is a binding partner for hypoxia induced mitogenic factor (HIMF/FIZZ1) and mediates myeloid cell chemotaxis. FASEB J. 2007 May;21(7):1376-82. Epub 2007 Jan 30. PMID: 17264170 [PubMed - indexed for MEDLINE]
IPR001895	Guanine-nucleotide dissociation stimulator CDC25	RasGRF_CDC25	Ras proteins are membrane-associated molecular switches that bind GTP and GDP and slowly hydrolyze GTP to GDP [1]. The balance between the GTP bound (active) and GDP bound (inactive) states is regulated by the opposite action of proteins activating the GTPase activity and that of proteins which promote the loss of bound GDP and the uptake of fresh GTP [2, 3]. The latter proteins are known as guan…	Homo sapiens Rap guanine nucleotide exchange factor (GEF) 6(RAPGEF6), mRNA.	List of hypoxia-responsive genes that are regulated by the EGF signaling pathway in astrocytes 209050_s_at 2.219 RALGDS AI421559 Ral guanine nucleotide dissociation stimulator	1: Mense SM, Sengupta A, Zhou M, Lan C, Bentsman G, Volsky DJ, Zhang L. Gene expression profiling reveals the profound upregulation of hypoxia-responsive genes in primary human astrocytes. Physiol Genomics. 2006 May 16;25(3):435-49. Epub 2006 Feb 28. PMID: 16507782 [PubMed - in process]
IPR000569	HECT	HECT	The name HECT comes from 'Homologous to the E6-AP Carboxyl Terminus' [1]. Proteins containing this domain at the C-terminus include ubiquitin-protein ligase, which regulates ubiquitination of CDC25. Ubiquitin-protein ligase accepts ubiquitin from an E2 ubiquitin-conjugating enzyme in the form of a thioester, and then directly transfers the ubiquitin to targeted substrates. A cysteine residue is r…	Homo sapiens KIAA1333 (KIAA1333), mRNA.	Ubiquitylation is a mechanism for targeting specific proteins for degradation by the 26S proteosome (reviewed in [8] and [9]). This process is mediated by three types of enzymes termed E1, E2 and E3 that facilitate the transfer of ubiquitin (Ub) moieties to target proteins. While this review focuses primarily on the regulation of the E2 and E3 enzymes utilized in the pVHL degradation pathway, oth…	1: Mikus P, Zundel W. COPing with hypoxia. Semin Cell Dev Biol. 2005 Aug-Oct;16(4-5):462-73. Review. PMID: 15916908 [PubMed - indexed for MEDLINE]
IPR001025	Bromo adjacent region	BAH	The BAH (bromo-adjacent homology) family contains proteins such as eukaryotic DNA (cytosine-5) methyltransferases IPR001525, the origin recognition complex 1 (Orc1) proteins, as well as several proteins involved in transcriptional regulation. The BAH domain appears to act as a protein-protein interaction module specialized in gene silencing, as suggested for example by its interaction within yeas…	>probeset|2395341 NM_012102 NP_036234 probeset_BLAST 1461 1523 CDS 811 5511 protein 217 238 Homo sapiens arginine-glutamic acid dipeptide (RE) repeats (RERE),transcript variant 1, mRNA.	The MTA1 gene encodes a protein of about 80 kDa, which includes functional domains such as a bromo-adjacent homology domain, an Egl-27 and MTA1 homology 2 domain, a conserved leucine zipper motif, a GATA-like zinc-finger motif, and an SWI3/ADA2/NCoR/TFI domain	Yoo YG, Kong G, Lee MO. Metastasis-associated protein 1 enhances stability of hypoxia-inducible factor-1alpha protein by recruiting histone deacetylase 1. EMBO J. 2006 Mar 22;25(6):1231-41. Epub 2006 Mar 2. PMID: 16511565 [PubMed - indexed for MEDLINE]
IPR000038	Cell division/GTP binding protein	Cell_Div_GTP_bd	Septins constitute a eukaryotic family of guanine nucleotide-binding proteins, most of which polymerise to form filaments [1]. Members of the family were first identified by genetic screening for Saccharomyces cerevisiae mutants defective in cytokinesis [2]. Temperature-sensitive mutations in four genes, CDC3, CDC10, CDC11 and CDC12, were found to cause cell-cycle arrest and defects in bud growth…	>probeset|2875466 AF440762 AAO13879 probeset_BLAST 984 1019 CDS 207 5012 protein 260 271 Homo sapiens septin SEPT8_v2 (KIAA0202) mRNA, partial cds,alternatively spliced.	The activation of HIF-1 by MSF-A is dependent on the intact NH2-terminal and GTP-binding domains of MSF-A protein	1:Amir S, Wang R, Matzkin H, Simons JW, Mabjeesh NJ. MSF-A interacts with hypoxia-inducible factor-1alpha and augments hypoxia-inducible factor transcriptional activation to affect tumorigenicity and angiogenesis. Cancer Res. 2006 Jan 15;66(2):856-66. PMID: 16424018 [PubMed - indexed for MEDLINE]
IPR006680	Amidohydrolase 1	Amidohydro_1	This group of enzymes represents a large metal dependent hydrolase superfamily [1]. The family includes adenine deaminase (EC:3.5.4.2) that hydrolyses adenine to form hypoxanthine and ammonia. The adenine deaminase reaction is important for adenine utilization as a purine and also as a nitrogen source [2]. This family also includes dihydroorotase and N-acetylglucosamine-6-phosphate deacetylases (…	>probeset|2759064 NM_001313 NP_001304 probeset_BLAST 1021 1084 CDS 323 2041 protein 233 254 Homo sapiens collapsin response mediator protein 1 (CRMP1),transcript variant 2, mRNA.	http://www.ihop-net.org/UniPub/iHOP/gismo/86553.html	Bilton R, Trottier E, Pouyssegur J, Brahimi-Horn MC. ARDent about acetylation and deacetylation in hypoxia signalling. Trends Cell Biol. 2006 Dec;16(12):616-21. Epub 2006 Oct 27. PMID: 17070052 [PubMed - indexed for MEDLINE]
IPR000198	RhoGAP		embers of the Rho family of small G proteins transduce signals from plasma-membrane receptors and control cell adhesion, motility and shape by actin cytoskeleton formation. Like all other GTPases, Rho proteins act as molecular switches, with an active GTP-bound form and an inactive GDP-bound form. The active conformation is promoted by guanine-nucleotide exchange factors, and the inactive state b…	>probeset|3419728 NM_020762 NP_065813 probeset_BLAST 1872 1913 CDS 57 3314 protein 606 619 Homo sapiens SLIT-ROBO Rho GTPase activating protein 1 (SRGAP1),mRNA.		Turcotte S, Desrosiers RR, Beliveau R. HIF-1alpha mRNA and protein upregulation involves Rho GTPase expression during hypoxia in renal cell carcinoma. J Cell Sci. 2003 Jun 1;116(Pt 11):2247-60. Epub 2003 Apr 15. PMID: 12697836 [PubMed - indexed for MEDLINE]
IPR006338	Thioredoxin and glutathione reductase selenoprotein	Reduct_Se	This homodimeric, FAD-containing member of the pyridine nucleotide disulphide oxidoreductase family contains a C-terminal motif Cys-SeCys-Gly, where SeCys is selenocysteine encoded by TGA (in some sequence reports interpreted as a stop codon). In some members of this subfamily, Cys-SeCys-Gly is replaced by Cys-Cys-Gly. The reach of the selenium atom at the C-terminal arm of the protein is propose…	>probeset|3952922 NM_006440 NP_006431 probeset_BLAST 734 762 CDS 34 1608 protein 234 243 Homo sapiens thioredoxin reductase 2 (TXNRD2), nuclear geneencoding mitochondrial protein, mRNA.	Neutrophil thioredoxin reductase (TR) activity increased in basal post-diving, and glutathione reductase (GR) activity was maintained.	Sureda A, Batle JM, Tauler P, Cases N, Aguilo A, Tur JA, Pons A. Neutrophil tolerance to oxidative stress induced by hypoxia/reoxygenation. Free Radic Res. 2004 Sep;38(9):1003-9. PMID: 15621719 [PubMed - indexed for MEDLINE]
IPR001680	WD-40 repeat	WD40	WD-40 repeats (also known as WD or beta-transducin repeats) are short ~40 amino acid motifs, often terminating in a Trp-Asp (W-D) dipeptide. WD-containing proteins have 4 to 16 repeating units, all of which are thought to form a circularised beta-propeller structure. WD-repeat proteins are a large family found in all eukaryotes and are implicated in a variety of functions ranging from signal tran…	>probeset|3833613 NM_138392 NP_612401 probeset_BLAST 1616 1663 CDS 17 2140 protein 534 549 Homo sapiens SH3KBP1 binding protein 1 (SHKBP1), mRNA. >probeset|2675781 NM_004704 NP_004695 probeset_BLAST 577 677 CDS 40 1467 protein 180 213 Homo sapiens RRP9, small subunit (SSU) processome component,homolog (yeast) (RRP9), mRNA.	The pVHL−elongin complex binds directly to HIF.	Kamura T, Sato S, Haque D, Liu L, Kaelin WG Jr, Conaway RC, Conaway JW. The Elongin BC complex interacts with the conserved SOCS-box motif present in members of the SOCS, ras, WD-40 repeat, and ankyrin repeat families. Genes Dev. 1998 Dec 15;12(24):3872-81. PMID: 9869640 [PubMed - indexed for MEDLINE] Ohh M, Park CW, Ivan M, Hoffman MA, Kim TY, Huang LE, Pavletich N, Chau V, Kaelin WG. Ubiquitina…
IPR001279	Beta-lactamase-like	Blactmase-like	part from the beta-lactamases a number of other proteins contain this domain [1]. These proteins include thiolesterases, members of the glyoxalase II family, that catalyse the hydrolysis of S-D-lactoyl-glutathione to form glutathione and D-lactic acid and a competence protein that is essential for natural transformation in Neisseria gonorrhoeae and could be a transporter involved in DNA uptake. E…	>probeset|2527697 NM_015488 NP_056303 probeset_BLAST 625 668 CDS 145 1302 protein 161 175 Homo sapiens paroxysmal nonkinesiogenic dyskinesia (PNKD),transcript variant 1, mRNA.	As noted previously, despite an absence of sequence homology, both GAF and PAS folds contain similar anti-parallel β-sheet topology within the central core of the domain. Both SCOP and CATH databases classify these domains as two distinct sequence superfamilies that belong to the same fold: profiling-like (SCOP) or β-lactamase like (CATH).	Sardiwal S, Kendall SL, Movahedzadeh F, Rison SC, Stoker NG, Djordjevic S. A GAF domain in the hypoxia/NO-inducible Mycobacterium tuberculosis DosS protein binds haem. J Mol Biol. 2005 Nov 11;353(5):929-36. Epub 2005 Sep 27. PMID: 16213520 [PubMed - indexed for MEDLINE]
IPR013020	DNA repair helicase Rad3	Rad3	All proteins in this family for which functions are known are DNA-DNA helicases that function in the initiation of transcription and nucleotide excision repair as part of the TFIIH complex.	>probeset|3865335 NM_000400 NP_000391 probeset_BLAST 107 136 CDS 32 2314 protein 26 35 Homo sapiens excision repair cross-complementing rodent repairdeficiency, complementation group 2 (xeroderma pigmentosum D)(ERCC2), mRNA.		Murray D, Rosenberg E. The importance of the ERCC1/ERCC4[XPF] complex for hypoxic-cell radioresistance does not appear to derive from its participation in the nucleotide excision repair pathway. Mutat Res. 1996 Dec 2;364(3):217-26. PMID: 8960133 [PubMed - indexed for MEDLINE]
