# Supplementary material for: Transcription and splicing regulation in human umbilical vein endothelial cells under hypoxic stress conditions by exon array
Source: BMC Genomics. 2009 Mar 25;10:126. doi: 10.1186/1471-2164-10-126 (PMC2678155; doi:10.1186/1471-2164-10-126)
Supplement: Additional File 5 — Primer sequences for validating DEGs and alternative splicing events. None. [file 1471-2164-10-126-S5.xls]

## Sheet: Sheet1
Gene name	NM_ID	Forward primer	Reverse primer	Forward primer sequence	Reverse primer sequence	Amplicon size (bp)
Differentially expressed genes
CLDN11	NM_005602	>pU-CLDN11	>pD-CLDN11	TTTTACTGCTGCTGACTGTTCTTC	CTTATACGTGGGCACTCTTCG	339 bp
FZD4	NM_012193	>pU-FZD4	>pD-FZD4	CCCTGTGCTGCTTGTA	CGCCTGGTCTTCCTT	149 bp
AXL	NM_001699	>pU-AXL	>pD-AXL	ATCCTGCTGGACGCTAT	GTGGGAAGGTGGAGTTTT	179 bp
HIST1H1B	NM_005322	>pU-HIST1H1B	>pD-HIST1H1B	AGCAGTTTCTTGCCACCAT	CCTTCTTCGGAGTCTTCTTCA	492 bp
HIST1HE	NM_005321	>pU-HIST1H1E	>pD-HIST1H1E	GCTGGCTATGACGTGGAGAA	CTTGGCGGTCTTTGGTTTAG	411 bp
HIST1H2BM	NM_003521	>pU-HIST1H2BM	>pD-HIST1H2BM	ACAAGGCTCAGAAGAAGGATGGA	CGGCGATACGCTCAAAGATG	168 bp
ZUBR1	NM_020765	>pU-ZUBR1	>pD-ZUBR1	ACCAGGCTGACAGATAAGG	AGAACAGAGGGTGGAAGG	384 bp
SFRS1	NM_006924	>pU-SFRS1	>pD-SFRS1	ATTGCCGCATCTACG	CATCACCTGCTTCACG	396 bp
dJ222E13.2	NR_002184	>pU-dJ222E13	>pD-dJ222E13	TTCCAGGTAGCCTACGTGGTGTT	ATCCAGGGTCCTCAAGGGTGT	774 bp
FAM11B	NR_000034	>pU-FAM11B	>pD-FAM11B	TCTTGATGGGTACGGAGTGAACG	AGCAGCAGGCAGGTGTAGATGAG	378 bp
NIP30-like	NR_002228	>pU-NIP30-like	>pD-NIP30-like	GAGCAGCAACTCTGAGTCCA	AGCAATGAAGCCTAAACCCT	445 bp
MTIL	NR_001447	>pU-MT1L	>pD-MT1L	CCCAATCCCAGTCCTCC	CCCTCCCAACCTTAGCC	367 bp
PCMTD2	NM_018257	>pU-PCMTD2	>pD-PCMTD2	GTGGCAGCCCAGGCGGTCCGAA	TTTGCATACTCTATCACATCTGAGTGAA	435 bp
FBN2	NM_001999	>pU-FBN2_1	>pD-FBN2_1	CAGTGGCTATGAACCAGATGC	ACATGGGTTGCTTTCACATTC	196 bp
ACACA	NM_198839	>pU-ACACA	>pD-ACACA	ACAGATATTATTGGGAAAGAAGAGG	AAGACAGCCAGTGCAGGACA	355 bp
18S rRNA	NR_003286	>pU-18S-rRNA	>pD-18S-rRNA	ACACGGACAGGATTGACAGA	GGACATCTAAGGGCATCACAG	238 bp
Alternative splicing events
RAPGEF6	NM_016340	>pU- RAPGEF6_1	>pD- RAPGEF6_1	CTACCACCAGTATGTTGGATTT	TCGATGTACTCAGTCGGTTC	454 bp, 213 bp
TNFRSF10B	NM_003842	>pU-TNFRSF10B	>pD-TNFRSF10B	TCCTGAGATGTGCCGGAAGT	CCTGGGTGGGCTGCAAGATA	404 bp, 315 bp
MFN2	NM_014872	>pU-MFN2_1	>pD- MFN2_1	GTCAATCAATAGCCAACCTCAACC	AGCCACTTTCATGTGCCTCC	426 bp, 247 bp
FNDC3B	NM_022763	>pU-FNDC3B	>pD-FNDC3B	GGAGATATGCCGCCTCAGTT	GCACCCTCTTTACTTCCAACT	376 bp, 94 bp
PHLDB1	NM_015157	>pU-PHLDB1	>pD-PHLDB1	CGAAGATGCACCTAGCACCAA	GCTGGAACTCCAAGTCCTCAAAG	332 bp, 195 bp
C20orf67	NM_022104	>pU-C20orf67	>pD-C20orf67	TCCCTACTACTTCAACCGATTCACC	AGAGCTGCCTGCTGTTTATCTTCA	327 bp, 189 bp
BBS9	NM_198428	>pU1-BBS9	>pD1-BBS9	CTGAACATACCCAAAGACAC	GGATGACCAAAGGCAACTA	550 bp, 263 bp
HNRPDL	NR_003249	>pU1-HNRPDL	>pD1-HNRPDL	AGATGCTGCTAGTGTTGATAAG	TGTCGTCCTGCAAGATGG	837 bp, 733 bp
TSGA14	NM_018718	>pU1-TSGA14	>pD1-TSGA14	ATGAACCCTTATTCAAATG	ACCCAACAAGCTGGACCT	855 bp, 640 bp
PHF14	NM_014660	>pU2-PHF14	>pD2-PHF14	CTCTGCTGGAAGCTCTTG	AGCGTCCTCACTATTATCTC	953 bp, 116 bp
EP400	NM_015409	>pU-EP400_1	>pD-EP400_1	AAGTGGGAGCTTGAATTGAAACG	GGTATTGTGCAGCGGCGAGT	615 bp, 303 bp
UBAP2	NM_018449	>pU3-UBAP2	>pD4-UBAP2	GGCATCAAATACTCACAACATAG	TGAACCAGGCATTTCCACT	895 bp, 681 bp
PPM1M	NM_144641	>pU-PPM1M	>pD-PPM1M	TCAATGAGGATCAAGCCGCCTGTG	CAGCTCCCGCCCGATCACCT	371 bp, 116 bp
ALAS1	NM_000688	>pU1-ALAS1	>pD2-ALAS1	GAGCGTTTCGTTTGGACTT	TTTGGGCATAGAACAACAGAG	375 bp, 198 bp
BAZ2B	NM_013450	>pU-BAZ2B	>pD-BAZ2B	GAAACTTAGGCAGTACCCT	TCTCCTCAGCAGCCATTAT	458 bp, 356 bp
TSGA14	NM_018718	>pU-TSGA14	>pD-TSGA14	GCTGCTAGATGTGCGTGAT	CTTTACTTCCAGGGTTTGC	603 bp, 387 bp
