# Supplementary material for: Transcription and splicing regulation in human umbilical vein endothelial cells under hypoxic stress conditions by exon array
Source: BMC Genomics. 2009 Mar 25;10:126. doi: 10.1186/1471-2164-10-126 (PMC2678155; doi:10.1186/1471-2164-10-126)
Supplement: Additional File 6 — Annotation of nodes and edges in Figure5. Functional descriptions of the "Node" (genes and proteins participated in the module) are listed in "Notes" column. The regulatory relationships between nodes (edges) are supported by literature citations. [file 1471-2164-10-126-S6.xls]

## Sheet: Sheet1
Name	Description	Notes	Medline Reference
CDKN1A	cyclin-dependent kinase inhibitor 1A (P21)	This gene encodes a potent cyclin-dependent kinase inhibitor. The encoded protein binds to and inhibits the activity of cyclin-CDK2 or -CDK4 complexes, and thus functions as a regulator of cell cycle progression at G1. The expression of this gene is tightly controlled by the tumor suppressor protein p53, through which this protein mediates the p53-dependent cell cycle G1 phase arrest in response …	12499274
TUBB2	tubulin, beta 2	SUMMARY: predicted gene; may be related to the tubulin protein family [RGD]	10777697
TUBA1	tubulin, alpha 1 (testis specific)	Microtubules of the eukaryotic cytoskeleton perform essential and diverse functions and are composed of a heterodimer of alpha and beta tubulin. The genes encoding these microtubule constituents are part of the tubulin superfamily, which is composed of six distinct families. Genes from the alpha, beta and gamma tubulin families are found in all eukaryotes. The alpha and beta tubulins represent th…	11278741
HSPB1	heat shock 27kD protein 1	Member of the small heat shock protein family; may function in thermotolerance and drug resistance; similar to mammalian alpha crystallin	12588994
HSPA8	heat shock 70kDa protein 8	The product encoded by this gene belongs to the heat shock protein 70 family which contains both heat-inducible and constitutively expressed members. The latter are called heat-shock cognate proteins. This gene encodes a heat-shock cognate protein. This protein binds to nascent polypeptides to facilitate correct folding. It also functions as an ATPase in the disassembly of clathrin-coated vesicle…	12874020
GADD45A	growth arrest and DNA-damage-inducible 45 alpha	This gene is a member of a group of genes whose transcript levels are increased following stressful growth arrest conditions and treatment with DNA-damaging agents. The protein encoded by this gene responds to environmental stresses by mediating activation of the p38/JNK pathway via MTK1/MEKK4 kinase. The DNA damage-induced transcription of this gene is mediated by both p53-dependent and -indepen…	12874020
HSPH1	heat shock 105kDa/110kDa protein 1	Heat shock protein 105 is overexpressed in a variety of human tumors.	12060716
IFRD1	interferon-related developmental regulator 1	This reference (Tirone and Shooter 1989) shows the cloning and the sequence of the original IFRD1 homolog, isolated in rat as NGF-inducible immediate early gene (named PC4).	7845389
SOD1	superoxide dismutase 1, soluble (amyotrophic lateral sclerosis 1 (adult))	The protein encoded by this gene binds copper and zinc ions and is one of two isozymes responsible for destroying free superoxide radicals in the body. The encoded isozyme is a soluble cytoplasmic protein, acting as a homodimer to convert naturally-occuring but harmful superoxide radicals to molecular oxygen and hydrogen peroxide. The other isozyme is a mitochondrial protein. Mutations in this ge…	12944486
SF3A2	splicing factor 3a, subunit 2, 66kDa	This gene encodes subunit 2 of the splicing factor 3a protein complex. The splicing factor 3a heterotrimer includes subunits 1, 2 and 3 and is necessary for the in vitro conversion of 15S U2 snRNP into an active 17S particle that performs pre-mRNA splicing. Subunit 2 interacts with subunit 1 through its amino-terminus while the single zinc finger domain of subunit 2 plays a role in its binding to…	10631312
ALS2	amyotrophic lateral sclerosis 2 (juvenile)	16 patients from 11 unrelated families were studied with a phenotype of infantile ascending hereditary spastic paralysis (IAHSP); Alsin mutations were found in 4 of the 10 families, whereas haplotype analysis excluded the ALS2 locus in one family. A nonsense mutation in alsin was found in infantile spastic paraplegia. Full-length alsin is probably required for the proper development and/or functi…	12944486
PPP1R15A	protein phosphatase 1, regulatory (inhibitor) subunit 15A	This gene is a member of a group of genes whose transcript levels are increased following stressful growth arrest conditions and treatment with DNA-damaging agents. The induction of this gene by ionizing radiation occurs in certain cell lines regardless of p53 status, and its protein response is correlated with apoptosis following ionizing radiation. GADD 34 may play an important role in melanoma…	10356108
TNFRSF1A	tumor necrosis factor receptor superfamily, member 1a	The protein encoded by this gene is a member of the TNF-receptor superfamily. This protein is one of the major receptors for the tumor necrosis factor-alpha. This receptor can activate NF-kappaB, mediate apoptosis, and function as a regulator of inflammation. Antiapoptotic protein BCL2-associated athanogene 4 (BAG4/SODD) and adaptor proteins TRADD and TRAF2 have been shown to interact with this r…	10593983
NDRG1	N-myc downstream regulated gene 1	This gene is a member of the N-myc downregulated gene family which belongs to the alpha/beta hydrolase superfamily. The protein encoded by this gene is a cytoplasmic protein involved in stress responses, hormone responses, cell growth, and differentiation. Mutation in this gene has been reported to be causative for hereditary motor and sensory neuropathy-Lom. Cap43 overexpression in cancer cells …	9830037
HSF2	heat shock transcription factor 2	HSF2, as well as the related gene HSF1, encodes a protein that binds specifically to the heat-shock element and has homology to HSFs of other species. Heat shock transcription factors activate heat-shock response genes under conditions of heat or other stresses. Although the names HSF1 and HSF2 were chosen for historical reasons, these peptides should be referred to as heat-shock transcription fa…	9873016
HSPA1A	heat shock 70kDa protein 1A	This intronless gene encodes a 70kDa heat shock protein which is a member of the heat shock protein 70 family. In conjuction with other heat shock proteins, this protein stabilizes existing proteins against aggregation and mediates the folding of newly translated proteins in the cytosol and in organelles. It is also involved in the ubiquitin-proteasome pathway through interaction with the AU-rich…	9305631
DNAJB1	DnaJ (Hsp40) homolog, subfamily B, member 1	Altered expression of HSPF1 was found in brains and lymphoblastoid cells from patients with bipolar disorder. It is confirmed an increased expression of HSPF1 in the lymphoblastoid cell lines from patients with bipolar I disorder, bipolar II disorder, and schizophrenia. Sequestered in discrete foci in the nucleus of the infected cell in herpes simplex virus type 1 infection.	12522260
BAG1	BCL2-associated athanogene	The oncogene BCL2 is a membrane protein that blocks a step in a pathway leading to apoptosis or programmed cell death. The protein encoded by this gene binds to BCL2 and is referred to as BCL2-associated athanogene. It enhances the anti-apoptotic effects of BCL2 and represents a link between growth factor receptors and anti-apoptotic mechanisms. At least three protein isoforms are encoded by this…	11401847
DNAJA1	DnaJ (Hsp40) homolog, subfamily A, member 1	HSP40 binding is the first step in the HSP90 chaperoning pathway for the progesterone receptor. Mammalian, yeast, bacterial, and chemical chaperones reduce aggregate formation and death in a cell model of oculopharyngeal muscular dystrophy. Multiple tissue polymerase chain reaction (PCR) results showed that nDnaJA1 expressed highly in testis and lung but low in thymus, prostate, colon and liver. …	10075921
DNAJB6	DnaJ (Hsp40) homolog, subfamily B, member 6	This gene encodes a member of the DNAJ protein family. DNAJ family members are characterized by a highly conserved amino acid stretch called the 'J-domain' and function as one of the two major classes of molecular chaperones involved in a wide range of cellular events, such as protein folding and oligomeric protein complex assembly. This family member may also play a role in polyglutamine aggrega…	10954706
Psmd2	proteasome (prosome, macropain) 26S subunit, non-ATPase, 2	The 26S proteasome is a multicatalytic proteinase complex with a highly ordered structure composed of 2 complexes, a 20S core and a 19S regulator. The 20S core is composed of 4 rings of 28 non-identical subunits; 2 rings are composed of 7 alpha subunits and 2 rings are composed of 7 beta subunits. The 19S regulator is composed of a base, which contains 6 ATPase subunits and 2 non-ATPase subunits,…	10567371
BAG3	BCL2-associated athanogene 3	BAG proteins compete with Hip for binding to the Hsc70/Hsp70 ATPase domain and promote substrate release. All the BAG proteins have an approximately 45-amino acid BAG domain near the C terminus but differ markedly in their N-terminal regions. The protein encoded by this gene contains a WW domain in the N-terminal region and a BAG domain in the C-terminal region. The BAG domains of BAG1, BAG2, and…	14970233
HSPA1B	heat shock 70kDa protein 1B	This intronless gene encodes a 70kDa heat shock protein which is a member of the heat shock protein 70 family. In conjuction with other heat shock proteins, this protein stabilizes existing proteins against aggregation and mediates the folding of newly translated proteins in the cytosol and in organelles. It is also involved in the ubiquitin-proteasome pathway through interaction with the AU-rich…	15485837
Type	Entities	Sentence
Binding and interaction	CDKN1A ---- GADD45A	Gadd45 is a nuclear cell cycle regulated protein which interacts with p21Cip1.	11005381
Binding and interaction	TUBB2 ---- HSPB1	Immunoprecipitation analysis using mH3 suggested that both alpha- and beta-tubulin are associated with HSP27.	10980614
Binding and interaction	HSPA1A ---- SOD1	In this study, we have demonstrated that mutant SOD-1 coimmunoprecipitates with HSP70, HSP40, and alphaB-crystallin.	10631312
Binding and interaction	CDKN1A ---- HSPA8	The data above strongly supported the existence of a tetrameric D1-CDK4-Hsc70-p21Cip1 complex.	15142036
Binding and interaction	BAG1 ---- HSPA8	Interaction of endogenous BAG-1 with Hsc70 and Hsp70 was readily detectable in control MCF7 cells but was reduced below the level of detection at 4 h after heat shock (Fig. 6 C ) .	15133235
Binding and interaction	HSPA1A ---- BAG1	Interaction of endogenous BAG-1 with Hsc70 and Hsp70 was readily detectable in control MCF7 cells but was reduced below the level of detection at 4 h after heat shock (Fig. 6 C ) .	15198682
Binding and interaction	HSPB1 ---- SOD1	Hsp25 and Hsp70 Preferentially Bind Mutant SOD1.	12724406
Binding and interaction	HSPB1 ---- HSPA1A	These results led us to investigate the possibility of compensatory interactions between HSP70 and HSP28.	14733918
Binding and interaction	HSPA1A ---- HSPA8	Besides TNFR1, death receptor 3 (DR3), Hsp70/Hsc70, and Bcl-2 have been characterized as binding partners of SODD.	11527400
Binding and interaction	HSPB1 ---- HSPA8	hsc70 interacts with hsp25	17213196
Binding and interaction	TNFRSF1A ---- HSPA1A	Besides TNFR1, death receptor 3 (DR3), Hsp70/Hsc70, and Bcl-2 have been characterized as binding partners of SODD.	12750378
Directed Regulation	HSPB1 <--- HSPA1A	Immunocytochemistry was performed in the fifth part for HSP27, HSP32, and HSP70, with immunofluorescent double labeling also used to identify the cell types that expressed HSP27 and HSP32.	12397061
Directed Regulation	HSPA1A <-- DNAJB1	Third, the expression of Hsp70DeltaEEVD also protected luciferase from heat inactivation despite its increased ATPase activity that cannot be enhanced by Hsp40 ( 18 ).	7845389
Directed Regulation	HSPA1A ---> DNAJB1	HspBP1 inhibited approximately 90% of the Hsp40-activated Hsp70 ATPase activity.	11278741
Directed Regulation	BAG1 ---> HSPA8	BAG-1 competes with Hip for binding to the Hsc70/Hsp70 ATPase domain and promotes substrate release ( 13-15 ).	10567384
Directed Regulation	HSPA1A <-- BAG1	The positions of free and bound RCLMA are indicated. At higher BAG-1:Hsp70 ratios, typically little or no complexes with the [ 125 I]RCMLA substrate were detected (see Figure 7 A, lane 6), implying that BAG-1 either prevented the formation of Hsp70-RCMLA complexes or promoted their rapid disassembly under these conditions.	8702658
Directed Regulation	HSPA1A --> HSPA8	Immunoblots of cell lysates exposed for 48 h to purified HSC 70 demonstrate a marked enhancement of intracellular biotinylated HSC 70 expression (Fig. 6 F , time 0 h) with minimal alteration in HSP 70 expression.
Directed Regulation	TNFRSF1A ---> HSPA1A	Expression of HSP70 after heat stress in TNF-alpha KO Mphi was also similar to that in WT mice, suggesting that induction of HSP70 by TNFR-I occurs independently of TNF-alpha.
Binding and interaction	HSPA8 ---- DNAJA1	Therefore we tested whether purified Hdj-2 was capable of interacting with Hsc70 to stimulate its ATPase activity and compared this action with that of Hdj-1 (Figure 9 A).
Binding and interaction	DNAJB6 ---- HSPA8	Mrj interacted with Hsc70 via its N terminus-containing J domain and bound to K18 through its C terminus.
Binding and interaction	HSPA1A ---- DNAJA1	Bound Ydj1/Hdj2 can then interact with Hsp70 in the context of the receptor itself, and may help position Hsp70 accurately for subsequent folding events.
Binding and interaction	SOD1 ---- ALS2	Physical Interaction between Alsin and SOD1 ??Alsin has neuroprotective activity specifically against the ALS gene (SOD1 mutants) but not against the FAD genes or the FPD gene.
Binding and interaction	TNFRSF1A ---- Psmd2	The detection of TRAP2 in our endogenous TNFalpha?·TNFR1 complex demonstrated that TRAP2 associates with TNFR1 under physiological conditions.
Binding and interaction	HSPA8 ---- HSPH1	Although less efficient than RRL, Fig. 3 B demonstrates that hsp110 functionally interacts with hsc70???·Hdj-1 to refold heat-denatured luciferase to 25% original activity.
Binding and interaction	IFRD1 ---- HSF2	PC4 interacted weakly with HSF2 and showed even less affinity for HSF1.
Binding and interaction	HSPA8 ---- BAG3	We show that CAIR-1/BAG-3 binds to Hsp70/Hsc70 in intact cells and this binding is increased by short term exposure to CAI (P<0.007).
Binding and interaction	HSPB1 ---- HSPH1	The potential function of the hsp110-hsc70-hsp25 complex is discussed.
Binding and interaction	TUBB2 ---- SF3A2	A screen for proteins that bind to SF3a66 clarifies that SF3a66 binds to beta-tubulin, and also to microtubules, with high affinity, indicating that SF3a66 is a novel MAP (microtubule-associated protein).
Binding and interaction	HSPA8 ---- NDRG1	In this study, we sought potential NDRG1-binding proteins using yeast two-hybrid analysis and found that NDRG1 is capable of binding to heat-shock cognate protein 70 (Hsc70) both in vitro and in mast cells.
Binding and interaction	SOD1 ---- HSPA8	Only mutant SOD1 interacted with Hsp/Hsc70 in vivo, and in vitro experiments revealed that Hsp/Hsc70 preferentially interacted with apo-SOD1 or dithiothreitol (DTT)-treated holo-SOD1, compared with metallated or oxidized forms.
Binding and interaction	BAG1 ---- PPP1R15A	Interaction of GADD34 with BAG-1 isoforms in vitro and in vivo. (A) Protein-protein interactions were assessed by mating yeast strain AH109 harboring the indicated pGBKT7 vector with yeast strain Y187 harboring the indicated pGAD vector containing the indicated cDNA insert. (Top) Relevant positive and negative YTH controls. (Bottom) Mating between three independent clones of Y187/ pGAD-1002 (BAG-…
Binding and interaction	HSPH1 ---- TUBA1	Hsp105 interacts with Tuba1
Binding and interaction	BAG3 ---- HSPA1B	Hsp70 interacts with BAG-3
Binding and interaction	HSF2 ---- HSPA1A	HSF2 interacts with hsp70i promoter
Directed Regulation	BAG3 ---> HSPA1A	The abrogation of client protein degradation by CAIR-1 binding to Hsp70 indicates that Hsp70 has a prominent role in the degradation chaperone complex.
Directed Regulation	HSPA8 --> HSPA1A	To confirm the role of Hsp70 in mammalian cells, we performed a second kinase assay by incubating cell extracts depleted of both FANCC and Hsp70/Hsc70 with increasing amounts of recombinant Hsp70 and limiting amounts of GST-FANCC or GST-S249A proteins in the presence of dsRNA and [gamma- 32 P]ATP.
Directed Regulation	HSPB1 ---> HSPA1A	These results led us to investigate the possibility of compensatory interactions between HSP70 and HSP28.
Directed Regulation	HSPA1A <-- SOD1	In this study, we have demonstrated that mutant SOD-1 coimmunoprecipitates with HSP70, HSP40, and alphaB-crystallin.
Directed Regulation	BAG1<--- HSPA1A	However, unlike GrpE, which enhances the folding activity of DnaK, BAG-1 forms a ternary complex with hsp70 and a non-native substrate, uncoupling the ATP-dependent release of the hsp70-associated substrate ( 31 ).
Directed Regulation	HSPA8 <-- DNAJB1	Similar observations were made here for the interaction between Hsp40 and Hsc70.
