# Supplementary material for: Transcription and splicing regulation in human umbilical vein endothelial cells under hypoxic stress conditions by exon array
Source: BMC Genomics. 2009 Mar 25;10:126. doi: 10.1186/1471-2164-10-126 (PMC2678155; doi:10.1186/1471-2164-10-126)
Supplement: Additional File 7 — Evidence of combinational regulation between transcription and splicing. Seventeen transcription factors undergoing alternative splicing are listed in sheet 1. Differentially expressed splicing factors (including SR proteins and hnRNP proteins) are listed in sheet 2. [file 1471-2164-10-126-S7.xls]

## Sheet: Sheet1 TFs with AS evidences
Seventeen transcription factors undergoing alternative splicing
2964553	NM_021813 // BACH2 // BTB and CNC homology 1, basic leucine zipper transcription factor 2 // 6q15 // 60468
3438617	NM_015409 // EP400 // E1A binding protein p400 // 12q24.33 // 57634
3057370	NM_005338 // HIP1 // huntingtin interacting protein 1 // 7q11.23 // 3092
3420316	NM_003483 // HMGA2 // high mobility group AT-hook 2 // 12q15 // 8091
3742130	NM_014520 // MYBBP1A // MYB binding protein (P160) 1a // 17p13.3 // 10514
3476457	NM_001077261 // NCOR2 // nuclear receptor co-repressor 2 // 12q24 // 9612
2820394	NM_005654 // NR2F1 // nuclear receptor subfamily 2, group F, member 1 // 5q14 // 7025
2365675	NM_002697 // POU2F1 // POU domain, class 2, transcription factor 1 // 1q22-q23 // 5451
2722151	NM_203284 // RBPSUH // recombining binding protein suppressor of hairless (Drosophila) // 4p15.2 // 3516
3835966	NM_006509 // RELB // v-rel reticuloendotheliosis viral oncogene homolog B, nuclear factor of kappa light polypeptide gene enhancer in B-cells 3 (avian) // 19q13.32 // 5971
3656418	NM_006662 // SRCAP // Snf2-related CBP activator protein // 16p11.2 // 10847
3595096	NM_207038 // TCF12 // transcription factor 12 (HTF4, helix-loop-helix transcription factors 4) // 15q21 // 6938
3845365	NM_003200 // TCF3 // transcription factor 3 (E2A immunoglobulin enhancer binding factors E12/E47) // 19p13.3 // 6929
3069082	NM_012252 // TFEC // transcription factor EC // 7q31.2 // 22797
3318443	NM_006074 // TRIM22 // tripartite motif-containing 22 // 11p15 // 10346
3758967	NM_001076683 // UBTF // upstream binding transcription factor, RNA polymerase I // 17q21.3 // 7343
2621583	NM_016089 // ZNF589 // zinc finger protein 589 // 3p21 // 51385

## Sheet: Sheet2 splicing factors1
SR proteins in differentially expressed genes
3667281	NM_012426 // SF3B3 // splicing factor 3b, subunit 3, 130kDa // 16q22.1 // 23450
3771800	NM_003016 // SFRS2 // splicing factor, arginine/serine-rich 2 // 17q25.2 // 6427
2548970	NM_001031684 // SFRS7 // splicing factor, arginine/serine-rich 7, 35kDa // 2p22.1 // 6432
3764103	NM_006924 // SFRS1 // splicing factor, arginine/serine-rich 1 (splicing factor 2, alternate splicing factor) // 17q21.3-q22 // 6426
2611122	NM_025265 // TSEN2 // tRNA splicing endonuclease 2 homolog (S. cerevisiae) // 3p25.1 // 80746
3816333	NM_007165 // SF3A2 // splicing factor 3a, subunit 2, 66kDa // 19p13.3-p13.2 // 8175
2884658	NM_006425 // SLU7 // SLU7 splicing factor homolog (S. cerevisiae) // 5q33.3 // 10569
hnRNP proteins in differentially expressed genes
2775463	NM_031370 // HNRPD // heterogeneous nuclear ribonucleoprotein D (AU-rich element RNA binding protein 1, 37kDa) // 4q21.1-q21.2 // 3184
2464499	NM_031844 // HNRPU // heterogeneous nuclear ribonucleoprotein U (scaffold attachment factor A) // 1q44 // 3192
2401275	NM_005826 // HNRPR // heterogeneous nuclear ribonucleoprotein R // 1p36.12 // 10236
3286286	NM_004966 // HNRPF // heterogeneous nuclear ribonucleoprotein F // 10q11.21-q11.22 // 3185
3212294	NM_031263 // HNRPK // heterogeneous nuclear ribonucleoprotein K // 9q21.32-q21.33 // 3190
3834089	NM_007040 // HNRPUL1 // heterogeneous nuclear ribonucleoprotein U-like 1 // 19q13.2 // 11100
2775562	NM_031372 // HNRPDL // heterogeneous nuclear ribonucleoprotein D-like // 4q13-q21 // 9987
3042421	NM_031243 // HNRPA2B1 // heterogeneous nuclear ribonucleoprotein A2/B1 // 7p15 // 3181
2843619	NM_004499 // HNRPAB // heterogeneous nuclear ribonucleoprotein A/B // 5q35.3 // 3182
